# Supplementary material for: Polygenic Associations Between Motor Behavior, Neuromotor Traits, and Active Music Engagement in Four Cohorts
Source: Ann N Y Acad Sci. 2026 Feb 18;1556(1):e70191. doi: 10.1111/nyas.70191 (PMC12916079; doi:10.1111/nyas.70191)
Supplement: Supplementary file 2 — Supplementary Tables: nyas70191‐sup‐0002‐TablesS3‐S7.xlsx [file NYAS-1556-0-s002.xlsx]

## Sheet: Table 3
cohort	outcome	outcome relabelled	PGS category	PGS model	main effect	main effect SE	main effect t statistic	main effect p value	FDR val	conf low	conf high	odds ratio	OR conf low	OR conf high	R2index orig	R2index b632	AUC orig	AUC b632
CLSA	musically engaged case status	active music engagement	brain structure	accumbens	0.00689295	0.0168125	0.409989	0.681814	0.995509	-0.0260586	0.0398483	1.00692	0.974277	1.04065	0.011296	0.0100116	0.560073	0.556486
CLSA	musically engaged case status	active music engagement	ROC	accumbens ROC	0.0116934	0.0166428	0.702609	0.482299	0.995509	-0.0209247	0.0443167	1.01176	0.979291	1.04531	0.0113189	0.0101048	0.560404	0.556736
CLSA	musically engaged case status	active music engagement	brain structure	caudate	0.00101713	0.0168375	0.0604085	0.95183	0.995509	-0.0319856	0.0340192	1.00102	0.968522	1.0346	0.0112845	0.0101516	0.560137	0.557064
CLSA	musically engaged case status	active music engagement	brain structure	cerebellum	0.0256373	0.0166968	1.53546	0.124671	0.598421	-0.00708641	0.0583668	1.02597	0.992937	1.0601	0.0114496	0.010102	0.560569	0.556577
CLSA	musically engaged case status	active music engagement	ROC	cerebellum white matter ROC	0.000874534	0.0167068	0.0523458	0.958253	0.995509	-0.0318728	0.0336197	1.00087	0.968632	1.03419	0.0112844	0.00999751	0.560161	0.556562
CLSA	musically engaged case status	active music engagement	ROC	cortical grey matter ROC	-0.0186074	0.0166801	-1.11554	0.264618	0.711755	-0.0513038	0.0140841	0.981565	0.949993	1.01419	0.0113715	0.00986862	0.560305	0.555884
CLSA	musically engaged case status	active music engagement	motor behaviour	motor coordination difficulties in childhood	-0.00763434	0.016703	-0.457063	0.647626	0.995509	-0.0403736	0.025104	0.992395	0.960432	1.02542	0.0112989	0.00995219	0.560252	0.556259
CLSA	musically engaged case status	active music engagement	motor behaviour	hand muscle weakness	-0.00861801	0.0169045	-0.509805	0.610188	0.995509	-0.0417564	0.0245112	0.991419	0.959109	1.02482	0.0113025	0.00985578	0.560381	0.556072
CLSA	musically engaged case status	active music engagement	brain structure	insula	0.0039833	0.0167279	0.238123	0.811786	0.995509	-0.0288041	0.036771	1.00399	0.971607	1.03745	0.0112882	0.00985306	0.560136	0.555841
CLSA	musically engaged case status	active music engagement	brain structure	ipg	-0.00279153	0.0167132	-0.167026	0.86735	0.995509	-0.0355547	0.0299626	0.997212	0.965075	1.03042	0.0112862	0.0098209	0.560175	0.555955
CLSA	musically engaged case status	active music engagement	brain structure	mtg	-0.00452404	0.0169669	-0.26664	0.789747	0.995509	-0.0377835	0.0287283	0.995486	0.962926	1.02915	0.0112892	0.00984918	0.560255	0.556064
CLSA	musically engaged case status	active music engagement	brain structure	pallidum	-0.0107602	0.0168265	-0.639476	0.522513	0.995509	-0.0437435	0.0222181	0.989298	0.957203	1.02247	0.0113129	0.00975803	0.560372	0.555839
CLSA	musically engaged case status	active music engagement	ROC	pallidum ROC	-0.0468556	0.016699	-2.80589	0.00501782	0.0602139	-0.0795941	-0.0141322	0.954225	0.923499	0.985974	0.0118366	0.0103996	0.561095	0.5572
CLSA	musically engaged case status	active music engagement	motor behaviour	Parkinson's disease	-0.0325044	0.0169236	-1.92066	0.0547749	0.328649	-0.0656802	0.00066191	0.968018	0.936436	1.00067	0.011543	0.00997956	0.560761	0.556212
CLSA	musically engaged case status	active music engagement	brain structure	postcentral	0.0186251	0.0167762	1.11021	0.266908	0.711755	-0.0142528	0.0515117	1.0188	0.985845	1.05286	0.0113707	0.00978711	0.560472	0.555915
CLSA	musically engaged case status	active music engagement	brain structure	precentral	-0.00629072	0.0167237	-0.376156	0.706801	0.995509	-0.0390657	0.0264929	0.993729	0.961684	1.02684	0.0112942	0.00987489	0.560089	0.556004
CLSA	musically engaged case status	active music engagement	brain structure	putamen	0.0194432	0.0172318	1.12833	0.259179	0.711755	-0.0143302	0.0532202	1.01963	0.985771	1.05466	0.0113736	0.010034	0.560446	0.556561
CLSA	musically engaged case status	active music engagement	ROC	putamen ROC	-9.3813e-05	0.0166663	-0.0056289	0.995509	0.995509	-0.0327615	0.0325722	0.999906	0.967771	1.03311	0.0112843	0.00995015	0.560158	0.556363
CLSA	musically engaged case status	active music engagement	motor behaviour	reaction time	-0.0338284	0.0166936	-2.02643	0.0427212	0.328649	-0.066556	-0.00111527	0.966737	0.935618	0.998892	0.0115724	0.0103305	0.561595	0.557886
CLSA	musically engaged case status	active music engagement	brain structure	stg	-0.00546314	0.016738	-0.326392	0.744128	0.995509	-0.0382697	0.0273449	0.994552	0.962453	1.02772	0.0112917	0.00983109	0.560203	0.555934
CLSA	musically engaged case status	active music engagement	ROC	total brain ROC	0.0239258	0.0167363	1.42957	0.152839	0.611358	-0.00887149	0.0567367	1.02421	0.991162	1.05837	0.0114276	0.0102142	0.561023	0.557358
CLSA	musically engaged case status	active music engagement	ROC	mean cortical thickness ROC	-0.00268682	0.0166711	-0.161167	0.871962	0.995509	-0.0353614	0.0299909	0.997317	0.965256	1.03044	0.0112861	0.00987329	0.560154	0.555849
CLSA	musically engaged case status	active music engagement	brain structure	total cortical thickness	0.00117335	0.016715	0.0701978	0.944036	0.995509	-0.0315902	0.0339342	1.00117	0.968906	1.03452	0.0112846	0.0101471	0.560152	0.556828
CLSA	musically engaged case status	active music engagement	motor behaviour	walking pace	0.0661678	0.0166513	3.97373	7.07569e-05	0.00169817	0.0335398	0.0988148	1.06841	1.0341	1.10385	0.0123923	0.0107483	0.564341	0.559826
BioVU	musically active case status	active music engagement	brain structure	accumbens	-0.0300386	0.0321897	-0.933174	0.35073	0.841753	-0.0931605	0.0330409	0.970408	0.911075	1.03361	0.0117559	0.00794102	0.558716	0.545519
BioVU	musically active case status	active music engagement	brain structure	caudate	0.00295862	0.0329241	0.0898617	0.928397	0.99529	-0.0615704	0.0675102	1.00296	0.940285	1.06982	0.0115373	0.00731584	0.556635	0.542365
BioVU	musically active case status	active music engagement	brain structure	cerebellum	0.020932	0.0319124	0.655921	0.511875	0.8775	-0.0416274	0.083487	1.02115	0.959238	1.08706	0.0116442	0.00722981	0.556695	0.542127
BioVU	musically active case status	active music engagement	ROC	cerebellum white matter ROC	0.00707552	0.0318628	0.222062	0.824266	0.99529	-0.0553892	0.0695309	1.0071	0.94613	1.072	0.0115478	0.00743018	0.556634	0.543196
BioVU	musically active case status	active music engagement	ROC	cortical grey matter ROC	0.0222839	0.0318802	0.698989	0.484559	0.8775	-0.0401902	0.0847977	1.02253	0.960596	1.08847	0.0116591	0.00789539	0.556081	0.543936
BioVU	musically active case status	active music engagement	motor behaviour	motor coordination difficulties in childhood	-0.0123077	0.031772	-0.387376	0.698478	0.986087	-0.0746054	0.0499584	0.987768	0.928133	1.05123	0.0115733	0.00776789	0.556568	0.54341
BioVU	musically active case status	active music engagement	motor behaviour	hand muscle weakness	-0.0394957	0.0325375	-1.21385	0.224804	0.761126	-0.103304	0.0242612	0.961274	0.901884	1.02457	0.0119086	0.00757968	0.557738	0.543879
BioVU	musically active case status	active music engagement	brain structure	insula	0.0299159	0.0317964	0.94086	0.346777	0.841753	-0.0324099	0.0922495	1.03037	0.968114	1.09662	0.0117595	0.00778019	0.558573	0.545471
BioVU	musically active case status	active music engagement	brain structure	ipg	0.0557555	0.0323277	1.7247	0.084582	0.676656	-0.00758036	0.119162	1.05734	0.992422	1.1265	0.0122892	0.00840803	0.559163	0.546177
BioVU	musically active case status	active music engagement	brain structure	total cortical thickness	0.0141303	0.0318564	0.443562	0.657359	0.986039	-0.0483068	0.0765879	1.01423	0.95284	1.07958	0.0115851	0.00756137	0.556255	0.542474
BioVU	musically active case status	active music engagement	brain structure	mtg	0.00372502	0.0328846	0.113276	0.909812	0.99529	-0.0607299	0.0681954	1.00373	0.941078	1.07056	0.0115385	0.0074177	0.556759	0.543195
BioVU	musically active case status	active music engagement	ROC	accumbens ROC	0.0018432	0.0318286	0.0579104	0.95382	0.99529	-0.0605639	0.0642218	1.00184	0.941255	1.06633	0.0115361	0.00777712	0.556679	0.544726
BioVU	musically active case status	active music engagement	ROC	pallidum ROC	0.0364363	0.0319228	1.14139	0.253709	0.761126	-0.0261319	0.0990229	1.03711	0.974206	1.10407	0.0118653	0.00776488	0.557371	0.54418
BioVU	musically active case status	active music engagement	brain structure	pallidum	-0.0232558	0.0323651	-0.718543	0.472422	0.8775	-0.0867301	0.0401592	0.977013	0.91696	1.041	0.0116661	0.00756008	0.557922	0.544808
BioVU	musically active case status	active music engagement	motor behaviour	Parkinson's disease	0.044359	0.0333814	1.32886	0.183896	0.761126	-0.0210478	0.109826	1.04536	0.979152	1.11604	0.0119828	0.00790632	0.55691	0.54447
BioVU	musically active case status	active music engagement	brain structure	postcentral	-0.0415677	0.0330806	-1.25656	0.208915	0.761126	-0.106439	0.0232556	0.959284	0.89906	1.02354	0.0119353	0.00788944	0.55915	0.545818
BioVU	musically active case status	active music engagement	brain structure	precentral	-0.0055924	0.0326587	-0.171237	0.864037	0.99529	-0.0696177	0.0584228	0.994423	0.932764	1.06016	0.0115427	0.00742901	0.55674	0.54312
BioVU	musically active case status	active music engagement	ROC	putamen ROC	-0.049683	0.0318146	-1.56164	0.118372	0.710231	-0.112076	0.0126552	0.951531	0.894009	1.01275	0.0121532	0.00828875	0.559106	0.546446
BioVU	musically active case status	active music engagement	brain structure	putamen	0.000190121	0.0341091	0.00557392	0.995553	0.995553	-0.0666744	0.0670518	1.00019	0.93551	1.06934	0.0115353	0.00765275	0.556729	0.544123
BioVU	musically active case status	active music engagement	motor behaviour	reaction time	-0.0865331	0.0318507	-2.71683	0.006591	0.129772	-0.149025	-0.0241521	0.917105	0.861603	0.976183	0.0134075	0.00914186	0.561765	0.5482
BioVU	musically active case status	active music engagement	brain structure	stg	0.0186597	0.0320335	0.582505	0.560226	0.896362	-0.0441251	0.081464	1.01883	0.956833	1.08485	0.0116212	0.0076641	0.557191	0.54401
BioVU	musically active case status	active music engagement	ROC	total brain ROC	0.00952386	0.03191	0.29846	0.765352	0.99529	-0.0530083	0.0720962	1.00957	0.948361	1.07473	0.0115578	0.00761342	0.556149	0.543861
BioVU	musically active case status	active music engagement	ROC	mean cortical thickness ROC	0.0232834	0.0318277	0.731546	0.464446	0.8775	-0.0390769	0.0857052	1.02356	0.961656	1.08944	0.0116709	0.00810378	0.556306	0.544892
BioVU	musically active case status	active music engagement	motor behaviour	walking pace	0.081375	0.0319287	2.54864	0.0108143	0.129772	0.0188393	0.144018	1.08478	1.01897	1.15483	0.0131827	0.00918359	0.559614	0.548593
WLS	engagement	music engagement	brain structure	accumbens	-0.0194164	0.0356596	-0.544493	0.586102	0.969897	-0.0893409	0.0504731	0.980771	0.914563	1.05177	0.038082	0.0315664	0.607626	0.597579
WLS	practice	music practice	brain structure	accumbens	0.0102708	0.0475458	0.216018	0.828973	0.969897	-0.0829333	0.103487	1.01032	0.920426	1.109	0.0319418	0.0232904	0.614779	0.600595
WLS	engagement	music engagement	ROC	accumbens ROC	0.0210364	0.0348521	0.60359	0.546116	0.969897	-0.0472463	0.0894009	1.02126	0.953826	1.09346	0.0381034	0.0318225	0.607695	0.598779
WLS	practice	music practice	ROC	accumbens ROC	-0.00484355	0.0465976	-0.103944	0.917214	0.969897	-0.0961309	0.0865704	0.995168	0.908305	1.09034	0.0319269	0.0224849	0.614638	0.602277
WLS	engagement	music engagement	brain structure	caudate	0.0532443	0.0366507	1.45275	0.146294	0.901134	-0.0185701	0.12513	1.05469	0.981581	1.13324	0.0386535	0.0314048	0.609016	0.598641
WLS	practice	music practice	brain structure	caudate	0.0723498	0.049033	1.47553	0.14007	0.901134	-0.0237358	0.168518	1.07503	0.976525	1.18347	0.0328291	0.0229247	0.61561	0.602828
WLS	engagement	music engagement	brain structure	cerebellum	0.0360933	0.0348478	1.03574	0.300323	0.940834	-0.0321962	0.104434	1.03675	0.968305	1.11004	0.0383266	0.0316851	0.608202	0.598646
WLS	practice	music practice	brain structure	cerebellum	0.00340582	0.0465059	0.0732341	0.94162	0.969897	-0.0877828	0.094557	1.00341	0.915994	1.09917	0.0319246	0.0226071	0.61481	0.600305
WLS	engagement	music engagement	ROC	cerebellum white matter ROC	-0.020361	0.0348118	-0.584888	0.558623	0.969897	-0.0886232	0.0478667	0.979845	0.915219	1.04903	0.0380964	0.0302502	0.608079	0.5967
WLS	practice	music practice	ROC	cerebellum white matter ROC	-0.0985226	0.0466143	-2.11357	0.034552	0.901134	-0.189992	-0.00722288	0.906175	0.827053	0.992867	0.0337844	0.0232623	0.616064	0.60194
WLS	engagement	music engagement	ROC	cortical grey matter ROC	0.0197592	0.0348297	0.567309	0.570505	0.969897	-0.0485028	0.0880573	1.01996	0.952651	1.09202	0.03809	0.0311064	0.607611	0.597579
WLS	practice	music practice	ROC	cortical grey matter ROC	0.0444422	0.0465395	0.954934	0.339611	0.958786	-0.0467572	0.135714	1.04544	0.954302	1.14529	0.0323022	0.0232592	0.615215	0.60373
WLS	engagement	music engagement	motor behaviour	motor coordination difficulties in childhood	-0.00351121	0.0346629	-0.101296	0.919316	0.969897	-0.0714702	0.0644353	0.996495	0.931042	1.06655	0.0379919	0.0311989	0.607942	0.597747
WLS	practice	music practice	motor behaviour	motor coordination difficulties in childhood	0.0134997	0.0461517	0.292508	0.769898	0.969897	-0.0769779	0.103974	1.01359	0.925929	1.10955	0.031958	0.022247	0.615003	0.601369
WLS	engagement	music engagement	motor behaviour	hand muscle weakness	-0.0521599	0.0361107	-1.44444	0.148614	0.901134	-0.123068	0.0185142	0.949177	0.884319	1.01879	0.0386471	0.0326239	0.609106	0.600496
WLS	practice	music practice	motor behaviour	hand muscle weakness	-0.0693503	0.0481979	-1.43886	0.150189	0.901134	-0.164111	0.024869	0.933	0.848896	1.02544	0.0327877	0.0238242	0.616528	0.604052
WLS	engagement	music engagement	brain structure	insula	-0.0401064	0.034777	-1.15325	0.24881	0.940834	-0.108309	0.0280448	0.960687	0.897386	1.02845	0.0384076	0.0315369	0.608181	0.598699
WLS	practice	music practice	brain structure	insula	-0.0130168	0.0463854	-0.280624	0.778999	0.969897	-0.103929	0.0779423	0.987068	0.901286	1.08101	0.0319552	0.0231319	0.614574	0.602443
WLS	engagement	music engagement	brain structure	ipg	0.0581323	0.0353087	1.6464	0.0996812	0.901134	-0.0110291	0.127408	1.05986	0.988988	1.1358	0.0388431	0.0316763	0.609907	0.599512
WLS	practice	music practice	brain structure	ipg	0.0238695	0.0471115	0.50666	0.612393	0.969897	-0.0684372	0.116279	1.02416	0.933822	1.12323	0.0320293	0.0223367	0.615176	0.60117
WLS	engagement	music engagement	ROC	mean cortical thickness ROC	0.0132819	0.0348838	0.380748	0.70339	0.969897	-0.0550823	0.0816896	1.01337	0.9464	1.08508	0.0380343	0.0303915	0.607682	0.596896
WLS	practice	music practice	ROC	mean cortical thickness ROC	0.030579	0.0466219	0.655893	0.511893	0.969897	-0.06077	0.122023	1.03105	0.941011	1.12971	0.0321016	0.0224151	0.615055	0.601024
WLS	engagement	music engagement	brain structure	mtg	-0.0133169	0.0358476	-0.371485	0.710276	0.969897	-0.0835903	0.0569592	0.986771	0.919819	1.0586	0.0380321	0.0305118	0.607883	0.59679
WLS	practice	music practice	brain structure	mtg	-0.0146429	0.0479213	-0.305561	0.759939	0.969897	-0.108579	0.0793132	0.985464	0.897117	1.08251	0.0319613	0.0230948	0.614711	0.602834
WLS	engagement	music engagement	ROC	pallidum ROC	-0.0382047	0.0347535	-1.09931	0.271634	0.940834	-0.106384	0.0298767	0.962516	0.899135	1.03036	0.0383695	0.0323768	0.608274	0.599667
WLS	practice	music practice	ROC	pallidum ROC	0.0396246	0.046312	0.855601	0.392218	0.969897	-0.0511831	0.1304	1.04042	0.950139	1.13928	0.0322271	0.022646	0.615282	0.602032
WLS	engagement	music engagement	brain structure	pallidum	0.0243045	0.0353424	0.687687	0.49165	0.969897	-0.0449434	0.093626	1.0246	0.956029	1.09809	0.0381377	0.0308699	0.608132	0.597733
WLS	practice	music practice	brain structure	pallidum	-0.00202915	0.0471654	-0.043022	0.965684	0.969897	-0.0944605	0.0904685	0.997973	0.909852	1.09463	0.0319232	0.0221347	0.614823	0.603011
WLS	engagement	music engagement	motor behaviour	Parkinson's disease	-0.00524408	0.0355478	-0.147522	0.88272	0.969897	-0.0749436	0.0644307	0.99477	0.92782	1.06655	0.0379955	0.0312759	0.608059	0.597806
WLS	practice	music practice	motor behaviour	Parkinson's disease	-0.00425906	0.0475349	-0.0895987	0.928606	0.969897	-0.0974733	0.0889044	0.99575	0.907168	1.09298	0.0319257	0.0226838	0.614685	0.602651
WLS	engagement	music engagement	brain structure	postcentral	0.0374798	0.0363585	1.03084	0.302615	0.940834	-0.0337664	0.108786	1.03819	0.966781	1.11488	0.0383234	0.0321411	0.608995	0.599753
WLS	practice	music practice	brain structure	postcentral	0.07465	0.0486185	1.53542	0.12468	0.901134	-0.0205911	0.170037	1.07751	0.979569	1.18524	0.0329048	0.0218293	0.615292	0.603858
WLS	engagement	music engagement	brain structure	precentral	-0.0206903	0.0351864	-0.588018	0.55652	0.969897	-0.0896683	0.0482899	0.979522	0.914246	1.04946	0.0380976	0.0309226	0.608666	0.598153
WLS	practice	music practice	brain structure	precentral	-0.00555338	0.0469826	-0.118201	0.905909	0.969897	-0.0976174	0.0865962	0.994462	0.906976	1.09039	0.0319282	0.0227933	0.61471	0.602813
WLS	engagement	music engagement	ROC	putamen ROC	0.00384735	0.0347148	0.110828	0.911753	0.969897	-0.0642019	0.0719082	1.00385	0.937823	1.07454	0.0379925	0.0317254	0.607962	0.598803
WLS	practice	music practice	ROC	putamen ROC	0.0559011	0.046345	1.2062	0.227742	0.940834	-0.0348725	0.146837	1.05749	0.965668	1.15805	0.0325287	0.0224121	0.614888	0.600188
WLS	engagement	music engagement	brain structure	putamen	0.0110959	0.0368468	0.301134	0.763312	0.969897	-0.0611175	0.083352	1.01116	0.940707	1.08688	0.0380172	0.0310581	0.608068	0.597709
WLS	practice	music practice	brain structure	putamen	0.00918646	0.049228	0.18661	0.851966	0.969897	-0.0872821	0.105734	1.00923	0.916402	1.11146	0.0319369	0.0220207	0.614926	0.601192
WLS	engagement	music engagement	motor behaviour	reaction time	-0.00343392	0.0346925	-0.0989816	0.921153	0.969897	-0.0714472	0.0645741	0.996572	0.93106	1.06669	0.0379918	0.0317786	0.608006	0.598097
WLS	practice	music practice	motor behaviour	reaction time	-0.00550348	0.0463658	-0.118697	0.905515	0.969897	-0.0964033	0.0853903	0.994512	0.908118	1.08912	0.0319283	0.022137	0.614671	0.601995
WLS	engagement	music engagement	brain structure	stg	-0.00133126	0.035277	-0.0377373	0.969897	0.969897	-0.0704897	0.0678231	0.99867	0.931952	1.07016	0.0379891	0.031493	0.608016	0.59797
WLS	practice	music practice	brain structure	stg	0.00753299	0.0471765	0.159677	0.873136	0.969897	-0.0849515	0.100021	1.00756	0.918574	1.10517	0.031933	0.0230222	0.614883	0.60238
WLS	engagement	music engagement	ROC	total brain ROC	-0.00351667	0.0349364	-0.100659	0.919821	0.969897	-0.0720017	0.0649774	0.99649	0.930538	1.06712	0.0379919	0.0316471	0.608013	0.598909
WLS	practice	music practice	ROC	total brain ROC	-0.0469464	0.046589	-1.00767	0.313611	0.940834	-0.13831	0.0443582	0.954138	0.870872	1.04537	0.0323453	0.0235766	0.615095	0.603946
WLS	engagement	music engagement	brain structure	total cortical thickness	0.0542714	0.034906	1.55479	0.119997	0.901134	-0.0141005	0.122758	1.05577	0.985955	1.13053	0.0387506	0.0323403	0.607664	0.599206
WLS	practice	music practice	brain structure	total cortical thickness	0.0426506	0.0465499	0.916233	0.359545	0.958786	-0.0485434	0.133974	1.04357	0.952574	1.14327	0.0322721	0.0225976	0.615354	0.601396
WLS	engagement	music engagement	motor behaviour	walking pace	0.0478752	0.0348151	1.37513	0.169091	0.901821	-0.0203229	0.116179	1.04904	0.979844	1.12312	0.0385846	0.0322837	0.607957	0.599363
WLS	practice	music practice	motor behaviour	walking pace	0.0575597	0.0465538	1.23641	0.216305	0.940834	-0.0336065	0.148924	1.05925	0.966875	1.16045	0.0325596	0.0229082	0.615474	0.603136
OM	caq	music achievement	brain structure	accumbens	0.00863994	0.0366655	0.235642	0.813742	0.964399	-0.0632231	0.080503	NA	NA	NA	0.0232799	0.00335076	NA	NA
OM	grey mattersi3	music practice	brain structure	accumbens	-0.0548621	0.0421419	-1.30184	0.193164	0.927186	-0.137459	0.0277344	NA	NA	NA	0.0525247	0.0325268	NA	NA
OM	ME4	music engagement	brain structure	accumbens	-0.0277195	0.0350834	-0.790102	0.429589	0.964399	-0.0964818	0.0410428	NA	NA	NA	0.0530644	0.0337451	NA	NA
OM	caq	music achievement	brain structure	caudate	0.0171087	0.0369798	0.46265	0.64368	0.964399	-0.0553704	0.0895878	NA	NA	NA	0.0233801	0.00454895	NA	NA
OM	grey mattersi3	music practice	brain structure	caudate	0.000259601	0.0425286	0.00610415	0.99513	0.99513	-0.0830949	0.0836141	NA	NA	NA	0.0514854	0.0336375	NA	NA
OM	ME4	music engagement	brain structure	caudate	0.0294113	0.0353852	0.831173	0.406004	0.964399	-0.0399425	0.098765	NA	NA	NA	0.0531052	0.0347764	NA	NA
OM	caq	music achievement	brain structure	cerebellum	0.00734512	0.0354808	0.207017	0.836024	0.964399	-0.0621959	0.0768861	NA	NA	NA	0.0232718	0.00557095	NA	NA
OM	grey mattersi3	music practice	brain structure	cerebellum	-0.0119392	0.0408012	-0.292619	0.769853	0.964399	-0.0919082	0.0680297	NA	NA	NA	0.0515379	0.033228	NA	NA
OM	ME4	music engagement	brain structure	cerebellum	-0.0061108	0.0339562	-0.179961	0.857206	0.964399	-0.0726637	0.0604421	NA	NA	NA	0.0527017	0.0344752	NA	NA
OM	caq	music achievement	ROC	cerebellum white matter ROC	0.055806	0.0352506	1.58312	0.113598	0.927186	-0.0132838	0.124896	NA	NA	NA	0.0248267	0.00612846	NA	NA
OM	grey mattersi3	music practice	ROC	cerebellum white matter ROC	-0.0119591	0.0405688	-0.294785	0.768198	0.964399	-0.0914725	0.0675544	NA	NA	NA	0.0515387	0.0350885	NA	NA
OM	ME4	music engagement	ROC	cerebellum white matter ROC	0.0469826	0.033742	1.39241	0.163999	0.927186	-0.0191505	0.113116	NA	NA	NA	0.0538691	0.0350833	NA	NA
OM	caq	music achievement	ROC	cortical grey matter ROC	0.0177589	0.035728	0.497059	0.619218	0.964399	-0.0522666	0.0877845	NA	NA	NA	0.0234009	0.00516036	NA	NA
OM	grey mattersi3	music practice	ROC	cortical grey matter ROC	0.0370907	0.0410786	0.902922	0.366708	0.964399	-0.0434217	0.117603	NA	NA	NA	0.0519856	0.0330923	NA	NA
OM	ME4	music engagement	ROC	cortical grey matter ROC	0.0130379	0.0341938	0.381293	0.703038	0.964399	-0.0539808	0.0800565	NA	NA	NA	0.0527709	0.0340466	NA	NA
OM	caq	music achievement	motor behaviour	motor coordination difficulties in childhood	0.0204817	0.0354398	0.57793	0.563396	0.964399	-0.048979	0.0899424	NA	NA	NA	0.0234559	0.00413051	NA	NA
OM	grey mattersi3	music practice	motor behaviour	motor coordination difficulties in childhood	-0.0088513	0.0407585	-0.217165	0.828109	0.964399	-0.0887364	0.0710338	NA	NA	NA	0.0515143	0.0343345	NA	NA
OM	ME4	music engagement	motor behaviour	motor coordination difficulties in childhood	-0.0011324	0.0339205	-0.033384	0.973373	0.987082	-0.0676154	0.0653506	NA	NA	NA	0.0526825	0.034413	NA	NA
OM	caq	music achievement	motor behaviour	hand muscle weakness	-0.0366463	0.0370159	-0.990016	0.322321	0.964399	-0.109196	0.0359034	NA	NA	NA	0.023864	0.00490204	NA	NA
OM	grey mattersi3	music practice	motor behaviour	hand muscle weakness	-0.0597572	0.0425535	-1.40428	0.160435	0.927186	-0.14316	0.0236461	NA	NA	NA	0.0526945	0.0335366	NA	NA
OM	ME4	music engagement	motor behaviour	hand muscle weakness	-0.0391604	0.0354224	-1.10552	0.269104	0.964399	-0.108587	0.0302663	NA	NA	NA	0.0534306	0.0364886	NA	NA
OM	caq	music achievement	brain structure	insula	-0.00276837	0.0353618	-0.0782871	0.93761	0.964399	-0.0720762	0.0665395	NA	NA	NA	0.0232486	0.00360253	NA	NA
OM	grey mattersi3	music practice	brain structure	insula	-0.0143551	0.0406634	-0.353023	0.724119	0.964399	-0.094054	0.0653437	NA	NA	NA	0.0515619	0.0339617	NA	NA
OM	ME4	music engagement	brain structure	insula	0.00453873	0.0338421	0.134115	0.893329	0.964399	-0.0617905	0.070868	NA	NA	NA	0.0526928	0.0339893	NA	NA
OM	caq	music achievement	brain structure	ipg	0.0396245	0.0360744	1.09841	0.272197	0.964399	-0.0310801	0.110329	NA	NA	NA	0.0240069	0.00719583	NA	NA
OM	grey mattersi3	music practice	brain structure	ipg	0.0914429	0.0414354	2.20688	0.0274692	0.927186	0.0102309	0.172655	NA	NA	NA	0.054466	0.0349465	NA	NA
OM	ME4	music engagement	brain structure	ipg	0.0460666	0.0345178	1.33458	0.182212	0.927186	-0.021587	0.11372	NA	NA	NA	0.0537726	0.034736	NA	NA
OM	ME4	music engagement	ROC	mean cortical thickness ROC	0.00597459	0.0342647	0.174366	0.861601	0.964399	-0.0611831	0.0731323	NA	NA	NA	0.0527004	0.0334529	NA	NA
OM	caq	music achievement	ROC	mean cortical thickness ROC	0.00583614	0.0358033	0.163006	0.870535	0.964399	-0.0643371	0.0760094	NA	NA	NA	0.0232615	0.0047204	NA	NA
OM	grey mattersi3	music practice	ROC	mean cortical thickness ROC	0.0487899	0.0411544	1.18553	0.235989	0.964399	-0.0318713	0.129451	NA	NA	NA	0.0523475	0.0335078	NA	NA
OM	caq	music achievement	brain structure	mtg	0.00685315	0.0385342	0.177846	0.858867	0.964399	-0.0686724	0.0823787	NA	NA	NA	0.0232647	0.00436868	NA	NA
OM	grey mattersi3	music practice	brain structure	mtg	-0.00445926	0.0443134	-0.10063	0.919857	0.964399	-0.091312	0.0823935	NA	NA	NA	0.0514916	0.0307784	NA	NA
OM	ME4	music engagement	brain structure	mtg	-0.0190028	0.0368755	-0.515323	0.606401	0.964399	-0.0912774	0.0532718	NA	NA	NA	0.0528446	0.0366548	NA	NA
OM	caq	music achievement	ROC	accumbens ROC	0.022144	0.0354847	0.624044	0.532691	0.964399	-0.0474047	0.0916927	NA	NA	NA	0.0234909	0.00632098	NA	NA
OM	grey mattersi3	music practice	ROC	accumbens ROC	0.0167859	0.0408092	0.411326	0.68089	0.964399	-0.0631987	0.0967705	NA	NA	NA	0.0515892	0.0308141	NA	NA
OM	ME4	music engagement	ROC	accumbens ROC	0.0195212	0.0339605	0.57482	0.565497	0.964399	-0.0470401	0.0860825	NA	NA	NA	0.0528844	0.0347823	NA	NA
OM	caq	music achievement	brain structure	pallidum	-0.0134357	0.0368199	-0.364904	0.715233	0.964399	-0.0856015	0.05873	NA	NA	NA	0.0233289	0.00587769	NA	NA
OM	grey mattersi3	music practice	brain structure	pallidum	-0.060386	0.0423158	-1.42703	0.153773	0.927186	-0.143323	0.0225514	NA	NA	NA	0.0527339	0.0321016	NA	NA
OM	ME4	music engagement	brain structure	pallidum	-0.0298728	0.035231	-0.847911	0.396619	0.964399	-0.0989243	0.0391788	NA	NA	NA	0.0531224	0.0325568	NA	NA
OM	caq	music achievement	ROC	pallidum ROC	0.0213921	0.0355816	0.601211	0.547788	0.964399	-0.0483467	0.0911308	NA	NA	NA	0.0234732	0.00515303	NA	NA
OM	grey mattersi3	music practice	ROC	pallidum ROC	-0.0550442	0.0408986	-1.34587	0.178542	0.927186	-0.135204	0.0251156	NA	NA	NA	0.0525961	0.0335103	NA	NA
OM	ME4	music engagement	ROC	pallidum ROC	-0.00369724	0.0340565	-0.108562	0.913564	0.964399	-0.0704467	0.0630522	NA	NA	NA	0.052689	0.0350162	NA	NA
OM	caq	music achievement	motor behaviour	Parkinson's disease	0.0323496	0.0385661	0.83881	0.401706	0.964399	-0.0432385	0.107938	NA	NA	NA	0.0236894	0.00603771	NA	NA
OM	grey mattersi3	music practice	motor behaviour	Parkinson's disease	0.0315378	0.0443526	0.711069	0.477149	0.964399	-0.0553918	0.118467	NA	NA	NA	0.0517957	0.0308296	NA	NA
OM	ME4	music engagement	motor behaviour	Parkinson's disease	0.0546459	0.036891	1.48128	0.138736	0.927186	-0.0176592	0.126951	NA	NA	NA	0.0540253	0.0342151	NA	NA
OM	caq	music achievement	brain structure	postcentral	0.033641	0.037104	0.906668	0.364724	0.964399	-0.0390815	0.106364	NA	NA	NA	0.0237642	0.00356843	NA	NA
OM	grey mattersi3	music practice	brain structure	postcentral	0.0330976	0.0426715	0.775636	0.438082	0.964399	-0.0505371	0.116732	NA	NA	NA	0.0518546	0.0343305	NA	NA
OM	ME4	music engagement	brain structure	postcentral	0.0269693	0.0355124	0.759435	0.447708	0.964399	-0.0426336	0.0965723	NA	NA	NA	0.0530353	0.0338167	NA	NA
OM	caq	music achievement	brain structure	precentral	-0.0405729	0.0378668	-1.07146	0.284128	0.964399	-0.11479	0.0336446	NA	NA	NA	0.02397	0.00705332	NA	NA
OM	grey mattersi3	music practice	brain structure	precentral	0.0101642	0.0435611	0.233333	0.815534	0.964399	-0.0752139	0.0955423	NA	NA	NA	0.0515188	0.0330361	NA	NA
OM	ME4	music engagement	brain structure	precentral	-0.00897659	0.0362523	-0.247614	0.804466	0.964399	-0.0800298	0.0620766	NA	NA	NA	0.0527194	0.0315834	NA	NA
OM	caq	music achievement	brain structure	putamen	0.0255706	0.0403438	0.633816	0.526294	0.964399	-0.0535019	0.104643	NA	NA	NA	0.0234987	0.00509315	NA	NA
OM	grey mattersi3	music practice	brain structure	putamen	-0.0401932	0.046389	-0.866439	0.386384	0.964399	-0.131114	0.0507275	NA	NA	NA	0.051946	0.0333868	NA	NA
OM	ME4	music engagement	brain structure	putamen	-0.00946075	0.0386144	-0.245006	0.806485	0.964399	-0.0851437	0.0662221	NA	NA	NA	0.0527186	0.0350905	NA	NA
OM	caq	music achievement	ROC	putamen ROC	0.00542973	0.0355381	0.152786	0.878587	0.964399	-0.0642238	0.0750832	NA	NA	NA	0.0232595	0.00324382	NA	NA
OM	grey mattersi3	music practice	ROC	putamen ROC	-0.0434176	0.0408532	-1.06277	0.288052	0.964399	-0.123488	0.0366532	NA	NA	NA	0.0521783	0.0323032	NA	NA
OM	ME4	music engagement	ROC	putamen ROC	0.0101292	0.0340103	0.297827	0.765875	0.964399	-0.0565297	0.0767881	NA	NA	NA	0.0527362	0.0341482	NA	NA
OM	caq	music achievement	motor behaviour	reaction time	-0.0217385	0.0353118	-0.615615	0.538239	0.964399	-0.0909483	0.0474714	NA	NA	NA	0.0234843	0.00264893	NA	NA
OM	grey mattersi3	music practice	motor behaviour	reaction time	0.0535871	0.0405896	1.32022	0.186957	0.927186	-0.025967	0.133141	NA	NA	NA	0.0525542	0.0335904	NA	NA
OM	ME4	music engagement	motor behaviour	reaction time	-0.0262357	0.0337919	-0.776391	0.437637	0.964399	-0.0924666	0.0399952	NA	NA	NA	0.0530513	0.0342591	NA	NA
OM	caq	music achievement	brain structure	stg	0.0560463	0.0355924	1.57467	0.115537	0.927186	-0.0137134	0.125806	NA	NA	NA	0.0248098	0.00707115	NA	NA
OM	grey mattersi3	music practice	brain structure	stg	0.0378578	0.0409517	0.924451	0.355396	0.964399	-0.042406	0.118122	NA	NA	NA	0.0520097	0.03182	NA	NA
OM	ME4	music engagement	brain structure	stg	0.00729536	0.0340897	0.214005	0.830572	0.964399	-0.0595193	0.07411	NA	NA	NA	0.0527099	0.0343486	NA	NA
OM	caq	music achievement	ROC	total brain ROC	0.0118262	0.035826	0.330102	0.741368	0.964399	-0.0583914	0.0820438	NA	NA	NA	0.0233136	0.00597114	NA	NA
OM	grey mattersi3	music practice	ROC	total brain ROC	-0.00385026	0.0412001	-0.0934526	0.925556	0.964399	-0.084601	0.0769005	NA	NA	NA	0.0514907	0.0336604	NA	NA
OM	ME4	music engagement	ROC	total brain ROC	0.00877496	0.0342869	0.255927	0.798041	0.964399	-0.0584262	0.0759761	NA	NA	NA	0.052722	0.0332186	NA	NA
OM	grey mattersi3	music practice	brain structure	total cortical thickness	0.0178843	0.0414349	0.431626	0.666074	0.964399	-0.0633265	0.0990952	NA	NA	NA	0.0515997	0.0338351	NA	NA
OM	caq	music achievement	brain structure	total cortical thickness	0.0624618	0.0359984	1.73513	0.0829174	0.927186	-0.00809371	0.133017	NA	NA	NA	0.0251444	0.00890191	NA	NA
OM	ME4	music engagement	brain structure	total cortical thickness	0.0109621	0.0344839	0.317892	0.75061	0.964399	-0.056625	0.0785493	NA	NA	NA	0.0527438	0.0323836	NA	NA
OM	caq	music achievement	motor behaviour	walking pace	0.0623346	0.0354634	1.75772	0.0789936	0.927186	-0.00717233	0.131842	NA	NA	NA	0.0251941	0.00766588	NA	NA
OM	grey mattersi3	music practice	motor behaviour	walking pace	0.0637711	0.0407903	1.56339	0.118166	0.927186	-0.0161764	0.143719	NA	NA	NA	0.0529835	0.0354681	NA	NA
OM	ME4	music engagement	motor behaviour	walking pace	0.0535963	0.033946	1.57887	0.114571	0.927186	-0.0129366	0.120129	NA	NA	NA	0.0542078	0.0344843	NA	NA

## Sheet: Table 4
cohort	PGS model	outcome	outcome relabelled	Effect Size Original	P Val Original	Effect Size Sensitivity	P Val Sensitivity	N included sensitivty	direction change	P Val Sensitivity FDR	P Val Original FDR
BioVU	accumbens	musically active case status	active music engagement	-0.0300386	0.35073	-0.0651943	0.071652	5869	FALSE	1	1
BioVU	caudate	musically active case status	active music engagement	0.00295862	0.928397	-0.0232891	0.52695	5877	TRUE	1	1
BioVU	cerebellum	musically active case status	active music engagement	0.020932	0.511875	0.00837043	0.814463	5876	FALSE	1	1
BioVU	cerebellum white matter ROC	musically active case status	active music engagement	0.00707552	0.824266	0.0142599	0.687866	5874	FALSE	1	1
BioVU	cortical grey matter ROC	musically active case status	active music engagement	0.0222839	0.484559	0.034974	0.321114	5886	FALSE	1	1
BioVU	motor coordination difficulties in children	musically active case status	active music engagement	-0.0123077	0.698478	-0.0302458	0.398054	5887	FALSE	1	1
BioVU	hand muscle weakness	musically active case status	active music engagement	-0.0394957	0.224804	-0.0298389	0.409239	5879	FALSE	1	1
BioVU	insula	musically active case status	active music engagement	0.0299159	0.346777	0.0399185	0.259422	5884	FALSE	1	1
BioVU	ipg	musically active case status	active music engagement	0.0557555	0.084582	0.105299	0.00350394	5878	FALSE	0.0770866	1
BioVU	total thickness	musically active case status	active music engagement	0.0141303	0.657359	0.0240429	0.499792	5883	FALSE	1	1
BioVU	mtg	musically active case status	active music engagement	0.00372502	0.909812	0.0431592	0.239986	5878	FALSE	1	1
BioVU	accumbens ROC	musically active case status	active music engagement	0.0018432	0.95382	0.00752209	0.83192	5884	FALSE	1	1
BioVU	pallidum ROC	musically active case status	active music engagement	0.0364363	0.253709	0.0595032	0.0927145	5884	FALSE	1	1
BioVU	pallidum	musically active case status	active music engagement	-0.0232558	0.472422	-0.0765967	0.0357885	5868	FALSE	0.71577	1
BioVU	Parkinson's disease	musically active case status	active music engagement	0.044359	0.183896	0.0735407	0.0489561	5869	FALSE	0.930167	1
BioVU	postcentral	musically active case status	active music engagement	-0.0415677	0.208915	-0.090059	0.0150256	5887	FALSE	0.315538	1
BioVU	precentral	musically active case status	active music engagement	-0.0055924	0.864037	-0.0232987	0.518374	5892	FALSE	1	1
BioVU	putamen ROC	musically active case status	active music engagement	-0.049683	0.118372	-0.0641581	0.0712389	5875	FALSE	1	1
BioVU	putamen	musically active case status	active music engagement	0.000190121	0.995553	0.00820181	0.829822	5879	FALSE	1	1
BioVU	reaction time	musically active case status	active music engagement	-0.0865331	0.006591	-0.147479	3.54009e-05	5876	FALSE	0.00081422	0.158184
BioVU	stg	musically active case status	active music engagement	0.0186597	0.560226	0.0180772	0.614644	5875	FALSE	1	1
BioVU	total brain ROC	musically active case status	active music engagement	0.00952386	0.765352	-0.012254	0.730638	5878	TRUE	1	1
BioVU	mean cortical thickness ROC	musically active case status	active music engagement	0.0232834	0.464446	0.0439751	0.215106	5882	FALSE	1	1
BioVU	walking pace	musically active case status	active music engagement	0.081375	0.0108143	0.148849	3.17812e-05	5873	FALSE	0.000762749	0.248729
CLSA	accumbens	musically encased case status	active music engagement	0.00689295	0.681814	0.0156598	0.441489	20675	FALSE	1	1
CLSA	accumbens ROC	musically encased case status	active music engagement	0.0116934	0.482299	0.0076733	0.703893	20666	FALSE	1	1
CLSA	caudate	musically encased case status	active music engagement	0.00101713	0.95183	0.00540484	0.790647	20665	FALSE	1	1
CLSA	cerebellum	musically encased case status	active music engagement	0.0256373	0.124671	0.0395502	0.0524568	20639	FALSE	0.996679	1
CLSA	cerebellum white matter ROC	musically encased case status	active music engagement	0.000874534	0.958253	0.00560407	0.781961	20672	FALSE	1	1
CLSA	cortical grey matter ROC	musically encased case status	active music engagement	-0.0186074	0.264618	-0.0209015	0.301213	20661	FALSE	1	1
CLSA	motor coordination difficulties in children	musically encased case status	active music engagement	-0.00763434	0.647626	-0.0300461	0.140195	20660	FALSE	1	1
CLSA	hand muscle weakness	musically encased case status	active music engagement	-0.00861801	0.610188	-0.0283025	0.167098	20658	FALSE	1	1
CLSA	insula	musically encased case status	active music engagement	0.0039833	0.811786	0.00607013	0.766966	20627	FALSE	1	1
CLSA	ipg	musically encased case status	active music engagement	-0.00279153	0.86735	-0.0102809	0.613715	20641	FALSE	1	1
CLSA	mtg	musically encased case status	active music engagement	-0.00452404	0.789747	-0.0103634	0.615182	20661	FALSE	1	1
CLSA	pallidum	musically encased case status	active music engagement	-0.0107602	0.522513	-0.0362646	0.0753725	20658	FALSE	1	1
CLSA	pallidum ROC	musically encased case status	active music engagement	-0.0468556	0.00501782	-0.0603379	0.00289861	20664	FALSE	0.0608708	0.11541
CLSA	Parkinson's disease	musically encased case status	active music engagement	-0.0325044	0.0547749	-0.0828243	5.75253e-05	20654	FALSE	0.00132308	1
CLSA	postcentral	musically encased case status	active music engagement	0.0186251	0.266908	0.0450159	0.0278992	20651	FALSE	0.557983	1
CLSA	precentral	musically encased case status	active music engagement	-0.00629072	0.706801	0.00674429	0.740734	20647	TRUE	1	1
CLSA	putamen	musically encased case status	active music engagement	0.0194432	0.259179	0.0360662	0.0846394	20669	FALSE	1	1
CLSA	putamen ROC	musically encased case status	active music engagement	-9.3813e-05	0.995509	0.0117968	0.559512	20662	TRUE	1	1
CLSA	reaction time	musically encased case status	active music engagement	-0.0338284	0.0427212	-0.0777251	0.000128887	20660	FALSE	0.00283552	0.939866
CLSA	stg	musically encased case status	active music engagement	-0.00546314	0.744128	-0.01355	0.503413	20671	FALSE	1	1
CLSA	total brain ROC	musically encased case status	active music engagement	0.0239258	0.152839	0.0371939	0.0677568	20659	FALSE	1	1
CLSA	mean cortical thickness ROC	musically encased case status	active music engagement	-0.00268682	0.871962	0.00695606	0.730786	20656	TRUE	1	1
CLSA	total thickness	musically encased case status	active music engagement	0.00117335	0.944036	-0.0137097	0.500195	20652	TRUE	1	1
CLSA	walking pace	musically encased case status	active music engagement	0.0661678	7.07569e-05	0.122756	1.22441e-09	20672	FALSE	2.93857e-08	0.00169817
WLS	accumbens	practice	music practice	-0.0194164	0.586102	-0.040169	0.295064	4434	FALSE	1	1
WLS	accumbens	practice	music practice	0.0102708	0.828973	0.0479901	0.522373	4278	FALSE	1	1
WLS	accumbens ROC	practice	music practice	0.0210364	0.546116	0.0310499	0.408213	4429	FALSE	1	1
WLS	accumbens ROC	practice	music practice	-0.00484355	0.917214	0.0096965	0.891919	4289	TRUE	1	1
WLS	caudate	practice	music practice	0.0532443	0.146294	0.0684775	0.0821565	4431	FALSE	1	1
WLS	caudate	practice	music practice	0.0723498	0.14007	0.0712808	0.351277	4279	FALSE	1	1
WLS	cerebellum	practice	music practice	0.0360933	0.300323	0.0383694	0.307127	4424	FALSE	1	1
WLS	cerebellum	practice	music practice	0.00340582	0.94162	0.00456311	0.947541	4300	FALSE	1	1
WLS	cerebellum white matter ROC	practice	music practice	-0.020361	0.558623	-0.0148478	0.692412	4427	FALSE	1	1
WLS	cerebellum white matter ROC	practice	music practice	-0.0985226	0.034552	-0.167117	0.0218337	4282	FALSE	1	1
WLS	cortical grey matter ROC	practice	music practice	0.0197592	0.570505	0.0449387	0.228107	4430	FALSE	1	1
WLS	cortical grey matter ROC	practice	music practice	0.0444422	0.339611	0.0965254	0.184652	4282	FALSE	1	1
WLS	motor coordination difficulties in children	practice	music practice	-0.00351121	0.919316	0.0136885	0.711884	4431	TRUE	1	1
WLS	motor coordination difficulties in children	practice	music practice	0.0134997	0.769898	0.0317592	0.652285	4288	FALSE	1	1
WLS	hand muscle weakness	practice	music practice	-0.0521599	0.148614	-0.0755602	0.0501424	4434	FALSE	1	1
WLS	hand muscle weakness	practice	music practice	-0.0693503	0.150189	-0.163154	0.031642	4278	FALSE	1	1
WLS	insula	practice	music practice	-0.0401064	0.24881	-0.0515022	0.168913	4426	FALSE	1	1
WLS	insula	practice	music practice	-0.0130168	0.778999	-0.0125947	0.862066	4280	FALSE	1	1
WLS	ipg	practice	music practice	0.0581323	0.0996812	0.0892992	0.0190954	4426	FALSE	0.916577	1
WLS	ipg	practice	music practice	0.0238695	0.612393	0.135377	0.0668961	4278	FALSE	1	1
WLS	mean cortical thickness ROC	practice	music practice	0.0132819	0.70339	0.024417	0.512347	4433	FALSE	1	1
WLS	mean cortical thickness ROC	practice	music practice	0.030579	0.511893	0.0907033	0.20912	4289	FALSE	1	1
WLS	mtg	practice	music practice	-0.0133169	0.710276	-0.00742399	0.846216	4429	FALSE	1	1
WLS	mtg	practice	music practice	-0.0146429	0.759939	-0.0288948	0.701817	4276	FALSE	1	1
WLS	pallidum ROC	practice	music practice	-0.0382047	0.271634	-0.0330409	0.375781	4425	FALSE	1	1
WLS	pallidum ROC	practice	music practice	0.0396246	0.392218	0.047656	0.507062	4277	FALSE	1	1
WLS	pallidum	practice	music practice	0.0243045	0.49165	0.0311248	0.409672	4434	FALSE	1	1
WLS	pallidum	practice	music practice	-0.00202915	0.965684	0.000378871	0.995847	4284	TRUE	1	1
WLS	Parkinson's disease	practice	music practice	-0.00524408	0.88272	-0.00434625	0.908781	4438	FALSE	1	1
WLS	Parkinson's disease	practice	music practice	-0.00425906	0.928606	-0.0546174	0.468107	4276	FALSE	1	1
WLS	postcentral	practice	music practice	0.0374798	0.302615	0.0412803	0.289818	4428	FALSE	1	1
WLS	postcentral	practice	music practice	0.07465	0.12468	0.088508	0.240018	4284	FALSE	1	1
WLS	precentral	practice	music practice	-0.0206903	0.55652	-0.0342195	0.364699	4430	FALSE	1	1
WLS	precentral	practice	music practice	-0.00555338	0.905909	-0.035887	0.622255	4281	FALSE	1	1
WLS	putamen ROC	practice	music practice	0.00384735	0.911753	0.0322532	0.38655	4428	FALSE	1	1
WLS	putamen ROC	practice	music practice	0.0559011	0.227742	0.0643751	0.358386	4294	FALSE	1	1
WLS	putamen	practice	music practice	0.0110959	0.763312	-0.00813458	0.835985	4433	TRUE	1	1
WLS	putamen	practice	music practice	0.00918646	0.851966	0.0684728	0.373949	4277	FALSE	1	1
WLS	reaction time	practice	music practice	-0.00343392	0.921153	-0.00193266	0.958698	4429	FALSE	1	1
WLS	reaction time	practice	music practice	-0.00550348	0.905515	0.0141068	0.842791	4283	TRUE	1	1
WLS	stg	practice	music practice	-0.00133126	0.969897	-0.0141568	0.707193	4432	FALSE	1	1
WLS	stg	practice	music practice	0.00753299	0.873136	0.021046	0.775876	4278	FALSE	1	1
WLS	total brain ROC	practice	music practice	-0.00351667	0.919821	-0.0116162	0.75628	4431	FALSE	1	1
WLS	total brain ROC	practice	music practice	-0.0469464	0.313611	0.0493351	0.493364	4284	TRUE	1	1
WLS	total thickness	practice	music practice	0.0542714	0.119997	0.0580074	0.120318	4433	FALSE	1	1
WLS	total thickness	practice	music practice	0.0426506	0.359545	0.0707218	0.347936	4263	FALSE	1	1
WLS	walking pace	practice	music practice	0.0478752	0.169091	0.0547511	0.141097	4431	FALSE	1	1
WLS	walking pace	practice	music practice	0.0575597	0.216305	0.103487	0.144579	4290	FALSE	1	1
OM	accumbens	caq	music achievement	0.00863994	0.813742	-0.0057233	0.873459	1488	TRUE	1	1
OM	accumbens	gmsi3	music practice	-0.0548621	0.193164	-0.063914	0.11764	1485	FALSE	1	1
OM	accumbens	ME4	music engagement	-0.0277195	0.429589	-0.0454606	0.184621	1482	FALSE	1	1
OM	caudate	caq	music achievement	0.0171087	0.64368	0.033841	0.350703	1488	FALSE	1	1
OM	caudate	gmsi3	music practice	0.000259601	0.99513	0.0161679	0.69553	1487	FALSE	1	1
OM	caudate	ME4	music engagement	0.0294113	0.406004	0.022077	0.522667	1481	FALSE	1	1
OM	cerebellum	caq	music achievement	0.00734512	0.836024	0.00384809	0.911706	1489	FALSE	1	1
OM	cerebellum	gmsi3	music practice	-0.0119392	0.769853	-0.00874662	0.824625	1490	FALSE	1	1
OM	cerebellum	ME4	music engagement	-0.0061108	0.857206	-0.0200074	0.545344	1485	FALSE	1	1
OM	cerebellum white matter ROC	caq	music achievement	0.055806	0.113598	0.0536505	0.125043	1486	FALSE	1	1
OM	cerebellum white matter ROC	gmsi3	music practice	-0.0119591	0.768198	0.0217055	0.582786	1485	TRUE	1	1
OM	cerebellum white matter ROC	ME4	music engagement	0.0469826	0.163999	0.0432493	0.194399	1483	FALSE	1	1
OM	cortical grey matter ROC	caq	music achievement	0.0177589	0.619218	0.0209102	0.551811	1484	FALSE	1	1
OM	cortical grey matter ROC	gmsi3	music practice	0.0370907	0.366708	0.0444413	0.267828	1489	FALSE	1	1
OM	cortical grey matter ROC	ME4	music engagement	0.0130379	0.703038	0.010904	0.744176	1483	FALSE	1	1
OM	motor coordination difficulties in children	caq	music achievement	0.0204817	0.563396	0.0260107	0.4572	1487	FALSE	1	1
OM	motor coordination difficulties in children	gmsi3	music practice	-0.0088513	0.828109	-0.0382859	0.335478	1489	FALSE	1	1
OM	motor coordination difficulties in children	ME4	music engagement	-0.0011324	0.973373	-0.00570308	0.863632	1483	FALSE	1	1
OM	hand muscle weakness	caq	music achievement	-0.0366463	0.322321	-0.0629054	0.0834103	1489	FALSE	1	1
OM	hand muscle weakness	gmsi3	music practice	-0.0597572	0.160435	-0.0741312	0.0728107	1490	FALSE	1	1
OM	hand muscle weakness	ME4	music engagement	-0.0391604	0.269104	-0.0487111	0.158562	1484	FALSE	1	1
OM	insula	caq	music achievement	-0.00276837	0.93761	-0.0323298	0.352889	1488	FALSE	1	1
OM	insula	gmsi3	music practice	-0.0143551	0.724119	0.0050593	0.898614	1488	TRUE	1	1
OM	insula	ME4	music engagement	0.00453873	0.893329	0.0147215	0.657324	1480	FALSE	1	1
OM	ipg	caq	music achievement	0.0396245	0.272197	0.0438819	0.214307	1489	FALSE	1	1
OM	ipg	gmsi3	music practice	0.0914429	0.0274692	0.111117	0.00589741	1489	FALSE	0.418716	1
OM	ipg	ME4	music engagement	0.0460666	0.182212	0.0511317	0.128669	1482	FALSE	1	1
OM	mean cortical thickness ROC	ME4	music engagement	0.00597459	0.861601	-0.00694564	0.835039	1483	TRUE	1	1
OM	mean cortical thickness ROC	caq	music achievement	0.00583614	0.870535	0.00666288	0.849324	1484	FALSE	1	1
OM	mean cortical thickness ROC	gmsi3	music practice	0.0487899	0.235989	0.0555005	0.169476	1484	FALSE	1	1
OM	mtg	caq	music achievement	0.00685315	0.858867	0.0203187	0.589673	1489	FALSE	1	1
OM	mtg	gmsi3	music practice	-0.00445926	0.919857	-0.0201891	0.641124	1489	FALSE	1	1
OM	mtg	ME4	music engagement	-0.0190028	0.606401	-0.0159863	0.65759	1483	FALSE	1	1
OM	accumbens ROC	caq	music achievement	0.022144	0.532691	0.0262851	0.452205	1488	FALSE	1	1
OM	accumbens ROC	gmsi3	music practice	0.0167859	0.68089	-0.000431214	0.991416	1488	TRUE	1	1
OM	accumbens ROC	ME4	music engagement	0.0195212	0.565497	0.0499101	0.134873	1481	FALSE	1	1
OM	pallidum	caq	music achievement	-0.0134357	0.715233	-0.01402	0.69848	1489	FALSE	1	1
OM	pallidum	gmsi3	music practice	-0.060386	0.153773	-0.0483879	0.238796	1492	FALSE	1	1
OM	pallidum	ME4	music engagement	-0.0298728	0.396619	-0.0316866	0.355591	1485	FALSE	1	1
OM	pallidum ROC	caq	music achievement	0.0213921	0.547788	0.00796341	0.820578	1485	FALSE	1	1
OM	pallidum ROC	gmsi3	music practice	-0.0550442	0.178542	-0.0315568	0.427263	1487	FALSE	1	1
OM	pallidum ROC	ME4	music engagement	-0.00369724	0.913564	-0.00248419	0.940862	1484	FALSE	1	1
OM	Parkinson's disease	caq	music achievement	0.0323496	0.401706	0.0351444	0.356736	1487	FALSE	1	1
OM	Parkinson's disease	gmsi3	music practice	0.0315378	0.477149	0.0435441	0.319411	1488	FALSE	1	1
OM	Parkinson's disease	ME4	music engagement	0.0546459	0.138736	0.035391	0.33147	1482	FALSE	1	1
OM	postcentral	caq	music achievement	0.033641	0.364724	0.0366037	0.31449	1488	FALSE	1	1
OM	postcentral	gmsi3	music practice	0.0330976	0.438082	0.0300024	0.468499	1488	FALSE	1	1
OM	postcentral	ME4	music engagement	0.0269693	0.447708	0.0288334	0.404133	1482	FALSE	1	1
OM	precentral	caq	music achievement	-0.0405729	0.284128	-0.0385418	0.303571	1490	FALSE	1	1
OM	precentral	gmsi3	music practice	0.0101642	0.815534	0.0178043	0.673402	1488	FALSE	1	1
OM	precentral	ME4	music engagement	-0.00897659	0.804466	-0.00873355	0.805504	1484	FALSE	1	1
OM	putamen	caq	music achievement	0.0255706	0.526294	0.00355427	0.928463	1485	FALSE	1	1
OM	putamen	gmsi3	music practice	-0.0401932	0.386384	-0.0426967	0.342867	1488	FALSE	1	1
OM	putamen	ME4	music engagement	-0.00946075	0.806485	-0.016362	0.663187	1476	FALSE	1	1
OM	putamen ROC	caq	music achievement	0.00542973	0.878587	-0.0132358	0.70329	1490	TRUE	1	1
OM	putamen ROC	gmsi3	music practice	-0.0434176	0.288052	-0.0553762	0.161623	1488	FALSE	1	1
OM	putamen ROC	ME4	music engagement	0.0101292	0.765875	0.00736361	0.823998	1482	FALSE	1	1
OM	reaction time	caq	music achievement	-0.0217385	0.538239	-0.012532	0.719559	1491	FALSE	1	1
OM	reaction time	gmsi3	music practice	0.0535871	0.186957	0.0580788	0.144044	1481	FALSE	1	1
OM	reaction time	ME4	music engagement	-0.0262357	0.437637	-0.0312236	0.341409	1480	FALSE	1	1
OM	stg	caq	music achievement	0.0560463	0.115537	0.0788724	0.0250941	1483	FALSE	1	1
OM	stg	gmsi3	music practice	0.0378578	0.355396	0.00350258	0.931048	1485	FALSE	1	1
OM	stg	ME4	music engagement	0.00729536	0.830572	0.0262413	0.431883	1480	FALSE	1	1
OM	total brain ROC	caq	music achievement	0.0118262	0.741368	0.0116686	0.737546	1488	FALSE	1	1
OM	total brain ROC	gmsi3	music practice	-0.00385026	0.925556	-0.000292789	0.994128	1490	FALSE	1	1
OM	total brain ROC	ME4	music engagement	0.00877496	0.798041	0.00595708	0.85785	1483	FALSE	1	1
OM	total thickness	gmsi3	music practice	0.0178843	0.666074	0.0135429	0.736716	1487	FALSE	1	1
OM	total thickness	caq	music achievement	0.0624618	0.0829174	0.0741906	0.0365108	1490	FALSE	1	1
OM	total thickness	ME4	music engagement	0.0109621	0.75061	0.0255796	0.450446	1482	FALSE	1	1
OM	walking pace	caq	music achievement	0.0623346	0.0789936	0.0974027	0.00519566	1485	FALSE	0.374088	1
OM	walking pace	gmsi3	music practice	0.0637711	0.118166	0.0859515	0.030848	1491	FALSE	1	1
OM	walking pace	ME4	music engagement	0.0535963	0.114571	0.0673875	0.0417084	1485	FALSE	1	1

## Sheet: Table 5
cohort	outcome	outcome relabelled	PGS model	estimate	std.error	main p.value	interaction effect	interaction se	interaction p	main p.value.adj	interaction p.value.adj
BioVU	musically active case status	active music engagement	accumbens	-0.0751154	0.0427378	0.0788181	0.102656	0.0639308	0.108331	0.486964	0.47944
BioVU	musically active case status	active music engagement	caudate	-0.017216	0.0431525	0.689924	0.0460756	0.0636982	0.46947	0.871482	0.622146
BioVU	musically active case status	active music engagement	cerebellum	-0.0296556	0.0419926	0.480058	0.119164	0.0642693	0.0637205	0.822956	0.382323
BioVU	musically active case status	active music engagement	cerebellum white matter ROC	-0.0192411	0.0420733	0.647438	0.061523	0.0641998	0.337909	0.871482	0.622146
BioVU	musically active case status	active music engagement	cortical grey matter ROC	-0.0326068	0.0424878	0.44282	0.125625	0.0642567	0.0505771	0.822956	0.382323
BioVU	musically active case status	active music engagement	motor coordination difficulties in childhood	0.0174534	0.0420438	0.678051	-0.0693704	0.0641542	0.27956	0.871482	0.622146
BioVU	musically active case status	active music engagement	hand muscle weakness	-0.0576274	0.0423204	0.173294	0.042941	0.0640754	0.502754	0.594152	0.622146
BioVU	musically active case status	active music engagement	insula	0.0508356	0.0429192	0.236235	-0.046185	0.0636471	0.468058	0.708704	0.622146
BioVU	musically active case status	active music engagement	ipg	0.0946668	0.0424245	0.0256536	-0.0907683	0.0640468	0.156419	0.307843	0.536294
BioVU	musically active case status	active music engagement	total thickness	-0.00874524	0.0422837	0.836148	0.052601	0.0639594	0.410842	0.872502	0.622146
BioVU	musically active case status	active music engagement	mtg	-0.0146657	0.0426969	0.731234	0.0431404	0.0639095	0.499661	0.872502	0.622146
BioVU	musically active case status	active music engagement	accumbens ROC	0.0329448	0.0421742	0.434708	-0.0720844	0.064129	0.260991	0.822956	0.622146
BioVU	musically active case status	active music engagement	pallidum ROC	0.024474	0.0419615	0.559725	0.0282319	0.0642807	0.660518	0.871482	0.735346
BioVU	musically active case status	active music engagement	pallidum	-0.0322668	0.0425588	0.448349	0.0208387	0.0638952	0.74432	0.822956	0.754874
BioVU	musically active case status	active music engagement	Parkinson's disease	0.0100984	0.0430709	0.814628	0.0804375	0.0639952	0.208779	0.872502	0.622146
BioVU	musically active case status	active music engagement	postcentral	-0.0674369	0.0432892	0.119275	0.0590558	0.0636664	0.353625	0.57252	0.622146
BioVU	musically active case status	active music engagement	precentral	-0.0327941	0.0423106	0.438292	0.0646588	0.0638845	0.311481	0.822956	0.622146
BioVU	musically active case status	active music engagement	putamen ROC	-0.0317025	0.0422769	0.453329	-0.0413908	0.0640993	0.518455	0.822956	0.622146
BioVU	musically active case status	active music engagement	putamen	-0.0117009	0.0442992	0.791678	0.0266147	0.063282	0.674067	0.872502	0.735346
BioVU	musically active case status	active music engagement	reaction time	-0.138621	0.0425225	0.00111434	0.119325	0.0642487	0.0632768	0.0267443	0.382323
BioVU	musically active case status	active music engagement	stg	-0.00485845	0.0426716	0.909351	0.0533954	0.0639877	0.40402	0.909351	0.622146
BioVU	musically active case status	active music engagement	total brain ROC	-0.0584589	0.0428581	0.172565	0.152265	0.0640353	0.0174145	0.594152	0.382323
BioVU	musically active case status	active music engagement	mean cortical thickness ROC	-0.0200192	0.0422818	0.635877	0.0998537	0.0641997	0.11986	0.871482	0.47944
BioVU	musically active case status	active music engagement	walking pace	0.0729368	0.0418218	0.0811607	0.0201528	0.064547	0.754874	0.486964	0.754874
CLSA	musically enggaged case	active music engagement	accumbens	0.0130171	0.0238282	0.584865	-0.0120834	0.0333163	0.716838	0.960964	0.860205
CLSA	musically enggaged case	active music engagement	accumbens ROC	0.001832	0.0237461	0.938505	0.0193824	0.0332917	0.560434	0.960964	0.81802
CLSA	musically enggaged case	active music engagement	caudate	0.0167362	0.0238232	0.482356	-0.0309598	0.033197	0.351023	0.960964	0.764657
CLSA	musically enggaged case	active music engagement	cerebellum	0.0260501	0.02391	0.275932	-0.000805335	0.0333907	0.980758	0.827797	0.980758
CLSA	musically enggaged case	active music engagement	cerebellum white matter ROC	-0.015263	0.0238159	0.521604	0.0317533	0.0333916	0.341636	0.960964	0.764657
CLSA	musically enggaged case	active music engagement	cortical grey matter ROC	0.00116202	0.0237419	0.960964	-0.0390121	0.0333387	0.241931	0.960964	0.764657
CLSA	musically enggaged case	active music engagement	motor coordination difficulties in childhood	0.0135835	0.0240114	0.571591	-0.0411099	0.0334215	0.21868	0.960964	0.764657
CLSA	musically enggaged case	active music engagement	hand muscle weakness	-0.00704226	0.0240642	0.769794	-0.00306779	0.0333442	0.926695	0.960964	0.966986
CLSA	musically enggaged case	active music engagement	insula	-0.0309923	0.023687	0.190734	0.069677	0.0333952	0.0369389	0.801714	0.443267
CLSA	musically enggaged case	active music engagement	ipg	0.00546046	0.0237823	0.818401	-0.0162347	0.0332911	0.625791	0.960964	0.834388
CLSA	musically enggaged case	active music engagement	mtg	-0.0113708	0.0242267	0.638821	0.0132442	0.0334471	0.692123	0.960964	0.860205
CLSA	musically enggaged case	active music engagement	pallidum	-0.00138144	0.0238633	0.953836	-0.0185147	0.0334069	0.579431	0.960964	0.81802
CLSA	musically enggaged case	active music engagement	pallidum ROC	-0.063463	0.0238445	0.00777855	0.0325775	0.0333745	0.329005	0.0933426	0.764657
CLSA	musically enggaged case	active music engagement	Parkinson's disease	-0.00240698	0.0240312	0.920217	-0.0590953	0.0335117	0.0778295	0.960964	0.622636
CLSA	musically enggaged case	active music engagement	postcentral	0.030627	0.0238235	0.19859	-0.0237117	0.0334124	0.477911	0.801714	0.764657
CLSA	musically enggaged case	active music engagement	precentral	-0.00234452	0.0237423	0.921338	-0.00781793	0.0333851	0.81485	0.960964	0.888927
CLSA	musically enggaged case	active music engagement	putamen	-0.00374095	0.024062	0.87645	0.0461693	0.0334383	0.167362	0.960964	0.764657
CLSA	musically enggaged case	active music engagement	putamen ROC	0.0123781	0.0237573	0.602349	-0.0245545	0.0333312	0.461315	0.960964	0.764657
CLSA	musically enggaged case	active music engagement	reaction time	-0.046192	0.0238886	0.0531572	0.0241574	0.0333801	0.469246	0.425257	0.764657
CLSA	musically enggaged case	active music engagement	stg	-0.0302858	0.0240709	0.208321	0.0478931	0.0333684	0.151207	0.801714	0.764657
CLSA	musically enggaged case	active music engagement	total brain ROC	0.028432	0.0238815	0.233833	-0.00883418	0.0333962	0.791374	0.801714	0.888927
CLSA	musically enggaged case	active music engagement	mean cortical thickness ROC	0.0107765	0.0238651	0.651587	-0.0262836	0.0333331	0.430396	0.960964	0.764657
CLSA	musically enggaged case	active music engagement	total thickness	-0.0149239	0.0237313	0.529435	0.0319179	0.0333938	0.339171	0.960964	0.764657
CLSA	musically enggaged case	active music engagement	walking pace	0.107798	0.0238054	5.94603e-06	-0.0816554	0.0333158	0.0142479	0.000142705	0.341949
WLS	music 35 yo 03 5 clean binary never vs all	music engagement	accumbens	-0.0344062	0.0451126	0.445658	0.0385688	0.0710755	0.587374	0.982497	0.91546
WLS	music 35 yo 03 5 clean binary never vs all	music engagement	accumbens ROC	0.0461683	0.0454797	0.310039	-0.0608563	0.0706436	0.388987	0.982497	0.91546
WLS	music 35 yo 03 5 clean binary never vs all	music engagement	caudate	0.0559735	0.0463365	0.227055	-0.00685758	0.0712284	0.923301	0.982497	0.985636
WLS	music 35 yo 03 5 clean binary never vs all	music engagement	cerebellum	0.0535735	0.0453974	0.23796	-0.0424944	0.0707134	0.547881	0.982497	0.91546
WLS	music 35 yo 03 5 clean binary never vs all	music engagement	cerebellum white matter ROC	-0.0526753	0.0452853	0.244753	0.0791257	0.0708585	0.264135	0.982497	0.888199
WLS	music 35 yo 03 5 clean binary never vs all	music engagement	cortical grey matter ROC	0.0618341	0.0448528	0.168018	-0.10578	0.0709449	0.135957	0.982497	0.888199
WLS	music 35 yo 03 5 clean binary never vs all	music engagement	motor coordination difficulties in childhood	0.00360135	0.0444882	0.935481	-0.018064	0.0708286	0.798694	0.982497	0.983008
WLS	music 35 yo 03 5 clean binary never vs all	music engagement	hand muscle weakness	-0.0808542	0.0453009	0.0742894	0.0750227	0.0712555	0.292401	0.982497	0.888199
WLS	music 35 yo 03 5 clean binary never vs all	music engagement	insula	-0.0550829	0.0446349	0.217175	0.038057	0.0710628	0.592276	0.982497	0.91546
WLS	music 35 yo 03 5 clean binary never vs all	music engagement	ipg	0.0413892	0.0455367	0.363393	0.0412147	0.070864	0.560834	0.982497	0.91546
WLS	music 35 yo 03 5 clean binary never vs all	music engagement	mean cortical thickness ROC	0.0234243	0.0450993	0.603485	-0.025146	0.0708528	0.722662	0.982497	0.970567
WLS	music 35 yo 03 5 clean binary never vs all	music engagement	mtg	-0.0170878	0.0463254	0.712229	0.00909478	0.0707704	0.897745	0.982497	0.985636
WLS	music 35 yo 03 5 clean binary never vs all	music engagement	pallidum ROC	-0.0394597	0.0449098	0.379595	0.00312857	0.0709085	0.964808	0.982497	0.985636
WLS	music 35 yo 03 5 clean binary never vs all	music engagement	pallidum	0.000685822	0.0457618	0.988043	0.0575643	0.0708406	0.416453	0.988043	0.91546
WLS	music 35 yo 03 5 clean binary never vs all	music engagement	Parkinson's disease	-0.0282938	0.0459451	0.538016	0.0560198	0.0706946	0.428116	0.982497	0.91546
WLS	music 35 yo 03 5 clean binary never vs all	music engagement	postcentral	0.0312316	0.0468702	0.505193	0.0149624	0.0708415	0.832724	0.982497	0.983399
WLS	music 35 yo 03 5 clean binary never vs all	music engagement	precentral	0.0303928	0.0444721	0.494347	-0.133681	0.0711599	0.0602993	0.982497	0.888199
WLS	music 35 yo 03 5 clean binary never vs all	music engagement	putamen ROC	0.0159099	0.0446712	0.721725	-0.0304584	0.0709552	0.667732	0.982497	0.970567
WLS	music 35 yo 03 5 clean binary never vs all	music engagement	putamen	0.0122755	0.0466792	0.792569	-0.00291333	0.0707727	0.967165	0.982497	0.985636
WLS	music 35 yo 03 5 clean binary never vs all	music engagement	reaction time	-0.00564421	0.0444698	0.899002	0.00564048	0.0709953	0.936676	0.982497	0.985636
WLS	music 35 yo 03 5 clean binary never vs all	music engagement	stg	-0.0324627	0.0450511	0.471171	0.079148	0.0711941	0.266258	0.982497	0.888199
WLS	music 35 yo 03 5 clean binary never vs all	music engagement	total brain ROC	0.0411596	0.0448473	0.358739	-0.112881	0.0710079	0.111904	0.982497	0.888199
WLS	music 35 yo 03 5 clean binary never vs all	music engagement	total thickness	0.0633325	0.0451448	0.160654	-0.0224531	0.0709068	0.751504	0.982497	0.970567
WLS	music 35 yo 03 5 clean binary never vs all	music engagement	walking pace	0.0228278	0.044784	0.610241	0.0630713	0.0710561	0.374742	0.982497	0.91546
WLS	music pastyr monthly hrs 03 05 clean binary	music practice	accumbens	-0.0129246	0.0583576	0.824725	0.0668327	0.0975035	0.493067	0.982497	0.91546
WLS	music pastyr monthly hrs 03 05 clean binary	music practice	accumbens ROC	-0.0169707	0.0586334	0.772247	0.0328366	0.0964278	0.733457	0.982497	0.970567
WLS	music pastyr monthly hrs 03 05 clean binary	music practice	caudate	0.0502866	0.060265	0.404042	0.0617141	0.0980415	0.529042	0.982497	0.91546
WLS	music pastyr monthly hrs 03 05 clean binary	music practice	cerebellum	-0.0371845	0.0586078	0.525778	0.110019	0.0964606	0.254055	0.982497	0.888199
WLS	music pastyr monthly hrs 03 05 clean binary	music practice	cerebellum white matter ROC	-0.171428	0.0586166	0.00344947	0.200058	0.0970469	0.0392599	0.165575	0.888199
WLS	music pastyr monthly hrs 03 05 clean binary	music practice	cortical grey matter ROC	0.0806222	0.0580353	0.164774	-0.101202	0.0968523	0.296066	0.982497	0.888199
WLS	music pastyr monthly hrs 03 05 clean binary	music practice	motor coordination difficulties in childhood	-0.0048621	0.0572364	0.932303	0.0524544	0.0966799	0.587434	0.982497	0.91546
WLS	music pastyr monthly hrs 03 05 clean binary	music practice	hand muscle weakness	-0.115133	0.0589107	0.0506588	0.133328	0.097753	0.172591	0.982497	0.888199
WLS	music pastyr monthly hrs 03 05 clean binary	music practice	insula	-0.0494981	0.0574814	0.389175	0.104321	0.0971225	0.282771	0.982497	0.888199
WLS	music pastyr monthly hrs 03 05 clean binary	music practice	ipg	0.0130812	0.058711	0.823686	0.0297914	0.0968031	0.758271	0.982497	0.970567
WLS	music pastyr monthly hrs 03 05 clean binary	music practice	mean cortical thickness ROC	0.0496017	0.0583696	0.395444	-0.0524242	0.0967152	0.587786	0.982497	0.91546
WLS	music pastyr monthly hrs 03 05 clean binary	music practice	mtg	-0.00395487	0.0601143	0.947546	-0.0286178	0.0971697	0.768365	0.982497	0.970567
WLS	music pastyr monthly hrs 03 05 clean binary	music practice	pallidum ROC	0.00701259	0.0578686	0.903547	0.0908	0.0965538	0.347008	0.982497	0.91546
WLS	music pastyr monthly hrs 03 05 clean binary	music practice	pallidum	-0.00280775	0.0589754	0.962028	0.00212681	0.0967097	0.982455	0.982497	0.985636
WLS	music pastyr monthly hrs 03 05 clean binary	music practice	Parkinson's disease	-0.0444112	0.0594986	0.455412	0.109598	0.0975001	0.26098	0.982497	0.888199
WLS	music pastyr monthly hrs 03 05 clean binary	music practice	postcentral	0.0344649	0.0606907	0.570118	0.107323	0.0971537	0.269299	0.982497	0.888199
WLS	music pastyr monthly hrs 03 05 clean binary	music practice	precentral	0.044107	0.0578016	0.445418	-0.14474	0.0979931	0.139665	0.982497	0.888199
WLS	music pastyr monthly hrs 03 05 clean binary	music practice	putamen ROC	0.0152256	0.0576325	0.791638	0.114339	0.0966548	0.236824	0.982497	0.888199
WLS	music pastyr monthly hrs 03 05 clean binary	music practice	putamen	0.0163446	0.060669	0.787617	-0.0198942	0.0985298	0.839987	0.982497	0.983399
WLS	music pastyr monthly hrs 03 05 clean binary	music practice	reaction time	-0.00489329	0.0574325	0.932102	-0.00174961	0.0971823	0.985636	0.982497	0.985636
WLS	music pastyr monthly hrs 03 05 clean binary	music practice	stg	-0.0230125	0.0583284	0.693187	0.08691	0.0975545	0.37299	0.982497	0.91546
WLS	music pastyr monthly hrs 03 05 clean binary	music practice	total brain ROC	0.00649136	0.0578577	0.910669	-0.150911	0.0969945	0.119739	0.982497	0.888199
WLS	music pastyr monthly hrs 03 05 clean binary	music practice	total thickness	0.0248314	0.0582098	0.669682	0.0493506	0.096835	0.610307	0.982497	0.91546
WLS	music pastyr monthly hrs 03 05 clean binary	music practice	walking pace	0.0385143	0.0579847	0.506553	0.0533511	0.0970182	0.582383	0.982497	0.91546
OM	q5 caq1	music achievement	accumbens	-0.0300844	0.0424233	0.47834	0.143473	0.0792346	0.070376	0.935506	0.588815
OM	q4 gmsi3	music practice	accumbens	-0.0363554	0.0488025	0.456415	-0.0685671	0.0911491	0.452014	0.935506	0.970469
OM	ME4	music engagement	accumbens	-0.0554517	0.0406118	0.172324	0.102747	0.0758512	0.175747	0.935506	0.876714
OM	q5 caq1	music achievement	caudate	0.0191607	0.0434319	0.659154	-0.00695012	0.0770829	0.928168	0.935506	0.997228
OM	q4 gmsi3	music practice	caudate	0.0170474	0.0499423	0.732892	-0.0568605	0.0886376	0.521297	0.935506	0.970469
OM	ME4	music engagement	caudate	0.0294869	0.0415592	0.478112	-0.000256282	0.0737593	0.997228	0.935506	0.997228
OM	q5 caq1	music achievement	cerebellum	-0.00437696	0.0403217	0.913573	0.0519268	0.0847996	0.540398	0.959112	0.970469
OM	q4 gmsi3	music practice	cerebellum	-0.00890323	0.0463735	0.847776	-0.0134489	0.0975269	0.890338	0.958107	0.997228
OM	ME4	music engagement	cerebellum	-0.017247	0.0385892	0.654982	0.0493316	0.081156	0.543369	0.935506	0.970469
OM	q5 caq1	music achievement	cerebellum white matter ROC	0.0674315	0.0416615	0.105746	-0.0411005	0.0784576	0.600453	0.898383	0.997228
OM	q4 gmsi3	music practice	cerebellum white matter ROC	0.0367506	0.0478947	0.443008	-0.172207	0.0901961	0.0564148	0.935506	0.588815
OM	ME4	music engagement	cerebellum white matter ROC	0.0829045	0.0398451	0.0376286	-0.126998	0.075037	0.0907586	0.455653	0.653462
OM	q5 caq1	music achievement	cortical grey matter ROC	-0.00793348	0.0424149	0.85165	0.0875665	0.077926	0.261309	0.958107	0.876714
OM	q4 gmsi3	music practice	cortical grey matter ROC	-0.00994287	0.0487363	0.83837	0.160303	0.0895398	0.0736019	0.958107	0.588815
OM	ME4	music engagement	cortical grey matter ROC	-0.00600418	0.0406003	0.882453	0.0649003	0.074592	0.384397	0.959112	0.940209
OM	q5 caq1	music achievement	motor coordination difficulties in childhood	0.023192	0.041511	0.576451	-0.00994684	0.0792578	0.900144	0.935506	0.997228
OM	q4 gmsi3	music practice	motor coordination difficulties in childhood	0.00904094	0.0477331	0.849799	-0.0656649	0.0911377	0.471325	0.958107	0.970469
OM	ME4	music engagement	motor coordination difficulties in childhood	0.0171699	0.0397216	0.665616	-0.0671698	0.0758412	0.375937	0.935506	0.940209
OM	q5 caq1	music achievement	hand muscle weakness	-0.0268534	0.0424565	0.527158	-0.0375746	0.0797202	0.637471	0.935506	0.997228
OM	q4 gmsi3	music practice	hand muscle weakness	-0.0311063	0.0487888	0.523848	-0.109931	0.0916103	0.230328	0.935506	0.876714
OM	ME4	music engagement	hand muscle weakness	-0.0316612	0.0406299	0.435946	-0.0287737	0.0762904	0.706106	0.935506	0.997228
OM	q5 caq1	music achievement	insula	-0.0100737	0.0409828	0.805867	0.0285846	0.0809894	0.72418	0.958107	0.997228
OM	q4 gmsi3	music practice	insula	-0.0195787	0.0471283	0.677883	0.0204388	0.0931341	0.826324	0.935506	0.997228
OM	ME4	music engagement	insula	0.00266732	0.039223	0.945791	0.00732249	0.0775117	0.924749	0.959112	0.997228
OM	q5 caq1	music achievement	ipg	0.0625836	0.040753	0.124822	-0.101351	0.0837387	0.226341	0.898719	0.876714
OM	q4 gmsi3	music practice	ipg	0.115594	0.0468129	0.0136463	-0.106612	0.0961904	0.267885	0.245634	0.876714
OM	ME4	music engagement	ipg	0.0521678	0.0390116	0.181342	-0.0269332	0.0801604	0.736923	0.935506	0.997228
OM	ME4	music engagement	mean cortical thickness ROC	-0.0135603	0.0402314	0.73612	0.0700647	0.0756083	0.354238	0.935506	0.940209
OM	q5 caq1	music achievement	mean cortical thickness ROC	-0.0365422	0.0419992	0.384398	0.151996	0.0789306	0.0543257	0.935506	0.588815
OM	q4 gmsi3	music practice	mean cortical thickness ROC	-0.00695847	0.0482583	0.885368	0.19995	0.0906936	0.0276241	0.959112	0.497233
OM	q5 caq1	music achievement	mtg	7.52733e-05	0.0442901	0.998644	0.0240298	0.0773386	0.756064	0.998644	0.997228
OM	q4 gmsi3	music practice	mtg	-0.0247837	0.0509234	0.626551	0.0720566	0.0889216	0.41787	0.935506	0.940209
OM	ME4	music engagement	mtg	-0.0509199	0.0423529	0.22944	0.113157	0.0739559	0.126208	0.935506	0.757246
OM	q5 caq1	music achievement	accumbens ROC	0.0155885	0.0418232	0.709405	0.0235185	0.0793557	0.766989	0.935506	0.997228
OM	q4 gmsi3	music practice	accumbens ROC	-0.00471194	0.0480891	0.921958	0.0771253	0.0912447	0.398098	0.959112	0.940209
OM	ME4	music engagement	accumbens ROC	0.0197438	0.0400279	0.621905	-0.000798747	0.0759492	0.99161	0.935506	0.997228
OM	q5 caq1	music achievement	pallidum	-0.0236552	0.0422118	0.575292	0.0397016	0.0801329	0.620356	0.935506	0.997228
OM	q4 gmsi3	music practice	pallidum	-0.0809487	0.0485045	0.0953414	0.0798841	0.0920786	0.385768	0.898383	0.940209
OM	ME4	music engagement	pallidum	-0.0486931	0.0403815	0.228069	0.0731149	0.0766584	0.340347	0.935506	0.940209
OM	q5 caq1	music achievement	pallidum ROC	0.0218852	0.0411584	0.594989	-0.00196689	0.0824328	0.980967	0.935506	0.997228
OM	q4 gmsi3	music practice	pallidum ROC	-0.0406426	0.0473031	0.390366	-0.057441	0.0947396	0.544402	0.935506	0.970469
OM	ME4	music engagement	pallidum ROC	-0.00293624	0.0393942	0.940595	-0.00303528	0.0788994	0.969318	0.959112	0.997228
OM	q5 caq1	music achievement	Parkinson's disease	0.0277484	0.0436731	0.525284	0.0179572	0.0798949	0.822196	0.935506	0.997228
OM	q4 gmsi3	music practice	Parkinson's disease	0.0201072	0.050223	0.688947	0.0446102	0.0918771	0.627361	0.935506	0.997228
OM	ME4	music engagement	Parkinson's disease	0.0384772	0.0417677	0.357081	0.0631019	0.0764092	0.409022	0.935506	0.940209
OM	q5 caq1	music achievement	postcentral	0.0159782	0.0423187	0.705803	0.0700207	0.0806566	0.385456	0.935506	0.940209
OM	q4 gmsi3	music practice	postcentral	0.0435908	0.0486774	0.370657	-0.0415984	0.0927759	0.653945	0.935506	0.997228
OM	ME4	music engagement	postcentral	0.0350187	0.040511	0.38749	-0.03191	0.0772113	0.679458	0.935506	0.997228
OM	q5 caq1	music achievement	precentral	-0.0355379	0.0431273	0.410054	-0.0196086	0.0803043	0.807125	0.935506	0.997228
OM	q4 gmsi3	music practice	precentral	0.0484198	0.0495718	0.32884	-0.148984	0.0923042	0.106721	0.935506	0.698536
OM	ME4	music engagement	precentral	0.0136301	0.0412718	0.741254	-0.0880401	0.0768493	0.25213	0.935506	0.876714
OM	q5 caq1	music achievement	putamen	0.0227719	0.0452605	0.614945	0.0107707	0.0788579	0.891378	0.935506	0.997228
OM	q4 gmsi3	music practice	putamen	-0.0268712	0.0520373	0.60566	-0.0512699	0.0906651	0.571825	0.935506	0.980272
OM	ME4	music engagement	putamen	-0.0270567	0.0433093	0.53224	0.0677186	0.0754583	0.36963	0.935506	0.940209
OM	q5 caq1	music achievement	putamen ROC	-0.0202205	0.0413231	0.624681	0.0977412	0.0803863	0.224211	0.935506	0.876714
OM	q4 gmsi3	music practice	putamen ROC	-0.0754693	0.0474992	0.112298	0.122135	0.0924007	0.186433	0.898383	0.876714
OM	ME4	music engagement	putamen ROC	-0.0278057	0.0395202	0.4818	0.144553	0.0768792	0.0602612	0.935506	0.588815
OM	q5 caq1	music achievement	reaction time	-0.0185448	0.0410861	0.651791	-0.0121829	0.0800501	0.879056	0.935506	0.997228
OM	q4 gmsi3	music practice	reaction time	0.0548541	0.0472273	0.245621	-0.00483313	0.0920152	0.958117	0.935506	0.997228
OM	ME4	music engagement	reaction time	-0.0123419	0.0393119	0.753602	-0.0530005	0.0765933	0.489058	0.935506	0.970469
OM	q5 caq1	music achievement	stg	0.0511165	0.0416349	0.219734	0.018122	0.0793431	0.819365	0.935506	0.997228
OM	q4 gmsi3	music practice	stg	0.0231089	0.0478994	0.629556	0.0542171	0.0912812	0.552628	0.935506	0.970469
OM	ME4	music engagement	stg	0.00818179	0.0398778	0.837465	-0.00325853	0.0759945	0.965804	0.958107	0.997228
OM	q5 caq1	music achievement	total brain ROC	0.0183975	0.0415056	0.657644	-0.0251772	0.0802274	0.753698	0.935506	0.997228
OM	q4 gmsi3	music practice	total brain ROC	-0.00632797	0.047733	0.894551	0.0094931	0.0922647	0.918064	0.959112	0.997228
OM	ME4	music engagement	total brain ROC	0.022141	0.0397181	0.577299	-0.0512103	0.0767723	0.504845	0.935506	0.970469
OM	q4 gmsi3	music practice	total thickness	0.0436547	0.0473704	0.356902	-0.105932	0.0944002	0.261972	0.935506	0.876714
OM	q5 caq1	music achievement	total thickness	0.0854752	0.0411542	0.0379711	-0.0945989	0.0820124	0.248896	0.455653	0.876714
OM	ME4	music engagement	total thickness	0.0183793	0.0394378	0.641258	-0.0304889	0.0785921	0.698115	0.935506	0.997228
OM	q5 caq1	music achievement	walking pace	0.109919	0.0407846	0.00711303	-0.192062	0.0816694	0.0188128	0.174589	0.451508
OM	q4 gmsi3	music practice	walking pace	0.128785	0.0468763	0.00607814	-0.262411	0.0938677	0.00524536	0.174589	0.293881
OM	ME4	music engagement	walking pace	0.104872	0.0390208	0.00727456	-0.20696	0.0781375	0.00816336	0.174589	0.293881

## Sheet: Table 6
cohort	outcome	outcome name	variable type	PGS model	estimate standard mean difference	standard error standard mean difference	p value	qFDR
OM	caq	achievement	brain structure	accumbens	0.00863994	0.0366655	0.813742	0.964399
OM	gmsi3	practice	brain structure	accumbens	-0.0548621	0.0421419	0.193164	0.927186
OM	ME4	engagement	brain structure	accumbens	-0.0277195	0.0350834	0.429589	0.964399
OM	caq	achievement	brain structure	caudate	0.0171087	0.0369798	0.64368	0.964399
OM	gmsi3	practice	brain structure	caudate	0.000259601	0.0425286	0.99513	0.99513
OM	ME4	engagement	brain structure	caudate	0.0294113	0.0353852	0.406004	0.964399
OM	caq	achievement	brain structure	cerebellum	0.00734512	0.0354808	0.836024	0.964399
OM	gmsi3	practice	brain structure	cerebellum	-0.0119392	0.0408012	0.769853	0.964399
OM	ME4	engagement	brain structure	cerebellum	-0.0061108	0.0339562	0.857206	0.964399
OM	caq	achievement	ROC	cerebellum white matter ROC	0.055806	0.0352506	0.113598	0.927186
OM	gmsi3	practice	ROC	cerebellum white matter ROC	-0.0119591	0.0405688	0.768198	0.964399
OM	ME4	engagement	ROC	cerebellum white matter ROC	0.0469826	0.033742	0.163999	0.927186
OM	caq	achievement	ROC	cortical grey matter ROC	0.0177589	0.035728	0.619218	0.964399
OM	gmsi3	practice	ROC	cortical grey matter ROC	0.0370907	0.0410786	0.366708	0.964399
OM	ME4	engagement	ROC	cortical grey matter ROC	0.0130379	0.0341938	0.703038	0.964399
OM	caq	achievement	motor behaviour	motor coordination difficulties in childhood	0.0204817	0.0354398	0.563396	0.964399
OM	gmsi3	practice	motor behaviour	motor coordination difficulties in childhood	-0.0088513	0.0407585	0.828109	0.964399
OM	ME4	engagement	motor behaviour	motor coordination difficulties in childhood	-0.0011324	0.0339205	0.973373	0.987082
OM	caq	achievement	motor behaviour	Hand muscle weakness	-0.0366463	0.0370159	0.322321	0.964399
OM	gmsi3	practice	motor behaviour	Hand muscle weakness	-0.0597572	0.0425535	0.160435	0.927186
OM	ME4	engagement	motor behaviour	Hand muscle weakness	-0.0391604	0.0354224	0.269104	0.964399
OM	caq	achievement	brain structure	insula	-0.00276837	0.0353618	0.93761	0.964399
OM	gmsi3	practice	brain structure	insula	-0.0143551	0.0406634	0.724119	0.964399
OM	ME4	engagement	brain structure	insula	0.00453873	0.0338421	0.893329	0.964399
OM	caq	achievement	brain structure	ipg	0.0396245	0.0360744	0.272197	0.964399
OM	gmsi3	practice	brain structure	ipg	0.0914429	0.0414354	0.0274692	0.927186
OM	ME4	engagement	brain structure	ipg	0.0460666	0.0345178	0.182212	0.927186
OM	ME4	engagement	ROC	mean cortical thickness ROC	0.00597459	0.0342647	0.861601	0.964399
OM	caq	achievement	ROC	mean cortical thickness ROC	0.00583614	0.0358033	0.870535	0.964399
OM	gmsi3	practice	ROC	mean cortical thickness ROC	0.0487899	0.0411544	0.235989	0.964399
OM	caq	achievement	brain structure	mtg	0.00685315	0.0385342	0.858867	0.964399
OM	gmsi3	practice	brain structure	mtg	-0.00445926	0.0443134	0.919857	0.964399
OM	ME4	engagement	brain structure	mtg	-0.0190028	0.0368755	0.606401	0.964399
OM	caq	achievement	ROC	accumbens ROC	0.022144	0.0354847	0.532691	0.964399
OM	gmsi3	practice	ROC	accumbens ROC	0.0167859	0.0408092	0.68089	0.964399
OM	ME4	engagement	ROC	accumbens ROC	0.0195212	0.0339605	0.565497	0.964399
OM	caq	achievement	brain structure	pallidum	-0.0134357	0.0368199	0.715233	0.964399
OM	gmsi3	practice	brain structure	pallidum	-0.060386	0.0423158	0.153773	0.927186
OM	ME4	engagement	brain structure	pallidum	-0.0298728	0.035231	0.396619	0.964399
OM	caq	achievement	ROC	pallidum ROC	0.0213921	0.0355816	0.547788	0.964399
OM	gmsi3	practice	ROC	pallidum ROC	-0.0550442	0.0408986	0.178542	0.927186
OM	ME4	engagement	ROC	pallidum ROC	-0.00369724	0.0340565	0.913564	0.964399
OM	caq	achievement	motor behaviour	Parkinson's disease	0.0323496	0.0385661	0.401706	0.964399
OM	gmsi3	practice	motor behaviour	Parkinson's disease	0.0315378	0.0443526	0.477149	0.964399
OM	ME4	engagement	motor behaviour	Parkinson's disease	0.0546459	0.036891	0.138736	0.927186
OM	caq	achievement	brain structure	postcentral	0.033641	0.037104	0.364724	0.964399
OM	gmsi3	practice	brain structure	postcentral	0.0330976	0.0426715	0.438082	0.964399
OM	ME4	engagement	brain structure	postcentral	0.0269693	0.0355124	0.447708	0.964399
OM	caq	achievement	brain structure	precentral	-0.0405729	0.0378668	0.284128	0.964399
OM	gmsi3	practice	brain structure	precentral	0.0101642	0.0435611	0.815534	0.964399
OM	ME4	engagement	brain structure	precentral	-0.00897659	0.0362523	0.804466	0.964399
OM	caq	achievement	brain structure	putamen	0.0255706	0.0403438	0.526294	0.964399
OM	gmsi3	practice	brain structure	putamen	-0.0401932	0.046389	0.386384	0.964399
OM	ME4	engagement	brain structure	putamen	-0.00946075	0.0386144	0.806485	0.964399
OM	caq	achievement	ROC	putamen ROC	0.00542973	0.0355381	0.878587	0.964399
OM	gmsi3	practice	ROC	putamen ROC	-0.0434176	0.0408532	0.288052	0.964399
OM	ME4	engagement	ROC	putamen ROC	0.0101292	0.0340103	0.765875	0.964399
OM	caq	achievement	motor behaviour	reaction time	-0.0217385	0.0353118	0.538239	0.964399
OM	gmsi3	practice	motor behaviour	reaction time	0.0535871	0.0405896	0.186957	0.927186
OM	ME4	engagement	motor behaviour	reaction time	-0.0262357	0.0337919	0.437637	0.964399
OM	caq	achievement	brain structure	stg	0.0560463	0.0355924	0.115537	0.927186
OM	gmsi3	practice	brain structure	stg	0.0378578	0.0409517	0.355396	0.964399
OM	ME4	engagement	brain structure	stg	0.00729536	0.0340897	0.830572	0.964399
OM	caq	achievement	ROC	total brain ROC	0.0118262	0.035826	0.741368	0.964399
OM	gmsi3	practice	ROC	total brain ROC	-0.00385026	0.0412001	0.925556	0.964399
OM	ME4	engagement	ROC	total brain ROC	0.00877496	0.0342869	0.798041	0.964399
OM	gmsi3	practice	brain structure	totalthickness	0.0178843	0.0414349	0.666074	0.964399
OM	caq	achievement	brain structure	totalthickness	0.0624618	0.0359984	0.0829174	0.927186
OM	ME4	engagement	brain structure	totalthickness	0.0109621	0.0344839	0.75061	0.964399
OM	caq	achievement	motor behaviour	walking pace	0.0623346	0.0354634	0.0789936	0.927186
OM	gmsi3	practice	motor behaviour	walking pace	0.0637711	0.0407903	0.118166	0.927186
OM	ME4	engagement	motor behaviour	walking pace	0.0535963	0.033946	0.114571	0.927186
CLSA	musically engaged case status	engagement	brain structure	accumbens	0.00380028	0.00926923	0.681814	0.995509
CLSA	musically engaged case status	engagement	ROC	accumbens ROC	0.00644689	0.00917564	0.482299	0.995509
CLSA	musically engaged case status	engagement	brain structure	caudate	0.000560772	0.00928301	0.95183	0.995509
CLSA	musically engaged case status	engagement	brain structure	cerebellum	0.0141346	0.00920544	0.124671	0.598421
CLSA	musically engaged case status	engagement	ROC	cerebellum white matter ROC	0.000482156	0.00921096	0.958253	0.995509
CLSA	musically engaged case status	engagement	ROC	cortical grey matter ROC	-0.0102588	0.00919625	0.264618	0.711755
CLSA	musically engaged case status	engagement	motor behaviour	motor coordination difficulties in childhood	-0.00420903	0.00920886	0.647626	0.995509
CLSA	musically engaged case status	engagement	motor behaviour	Hand muscle weakness	-0.00475136	0.00931996	0.610188	0.995509
CLSA	musically engaged case status	engagement	brain structure	insula	0.00219611	0.00922258	0.811786	0.995509
CLSA	musically engaged case status	engagement	brain structure	ipg	-0.00153905	0.00921445	0.86735	0.995509
CLSA	musically engaged case status	engagement	brain structure	mtg	-0.00249423	0.00935432	0.789747	0.995509
CLSA	musically engaged case status	engagement	brain structure	pallidum	-0.00593239	0.00927695	0.522513	0.995509
CLSA	musically engaged case status	engagement	ROC	pallidum ROC	-0.0258328	0.00920665	0.00501782	0.0602139
CLSA	musically engaged case status	engagement	motor behaviour	Parkinson's disease	-0.0179206	0.00933045	0.0547749	0.328649
CLSA	musically engaged case status	engagement	brain structure	postcentral	0.0102686	0.00924921	0.266908	0.711755
CLSA	musically engaged case status	engagement	brain structure	precentral	-0.00346826	0.00922026	0.706801	0.995509
CLSA	musically engaged case status	engagement	brain structure	putamen	0.0107196	0.00950037	0.259179	0.711755
CLSA	musically engaged case status	engagement	ROC	putamen ROC	-5.17218e-05	0.00918863	0.995509	0.995509
CLSA	musically engaged case status	engagement	motor behaviour	reaction time	-0.0186506	0.00920368	0.0427212	0.328649
CLSA	musically engaged case status	engagement	brain structure	stg	-0.00301199	0.00922813	0.744128	0.995509
CLSA	musically engaged case status	engagement	ROC	total brain ROC	0.013191	0.00922723	0.152839	0.611358
CLSA	musically engaged case status	engagement	ROC	mean cortical thickness ROC	-0.00148132	0.00919124	0.871962	0.995509
CLSA	musically engaged case status	engagement	brain structure	totalthickness	0.000646904	0.00921545	0.944036	0.995509
CLSA	musically engaged case status	engagement	motor behaviour	walking pace	0.0364802	0.00918036	7.07569e-05	0.00169817
BioVU	musically active case status	engagement	brain structure	accumbens	-0.0165612	0.0177471	0.35073	0.841753
BioVU	musically active case status	engagement	brain structure	caudate	0.00163117	0.018152	0.928397	0.99529
BioVU	musically active case status	engagement	brain structure	cerebellum	0.0115404	0.0175942	0.511875	0.8775
BioVU	musically active case status	engagement	ROC	cerebellum white matter ROC	0.00390094	0.0175669	0.824266	0.99529
BioVU	musically active case status	engagement	ROC	cortical grey matter ROC	0.0122858	0.0175765	0.484559	0.8775
BioVU	musically active case status	engagement	motor behaviour	motor coordination difficulties in childhood	-0.00678558	0.0175168	0.698478	0.986087
BioVU	musically active case status	engagement	motor behaviour	Hand muscle weakness	-0.0217751	0.0179389	0.224804	0.761126
BioVU	musically active case status	engagement	brain structure	insula	0.0164935	0.0175303	0.346777	0.841753
BioVU	musically active case status	engagement	brain structure	ipg	0.0307396	0.0178232	0.084582	0.676656
BioVU	musically active case status	engagement	brain structure	totalthickness	0.00779044	0.0175634	0.657359	0.986039
BioVU	musically active case status	engagement	brain structure	mtg	0.00205371	0.0181302	0.909812	0.99529
BioVU	musically active case status	engagement	ROC	accumbens ROC	0.00101621	0.017548	0.95382	0.99529
BioVU	musically active case status	engagement	ROC	pallidum ROC	0.0200884	0.0176	0.253709	0.761126
BioVU	musically active case status	engagement	brain structure	pallidum	-0.0128216	0.0178438	0.472422	0.8775
BioVU	musically active case status	engagement	motor behaviour	Parkinson's disease	0.0244564	0.0184041	0.183896	0.761126
BioVU	musically active case status	engagement	brain structure	postcentral	-0.0229175	0.0182383	0.208915	0.761126
BioVU	musically active case status	engagement	brain structure	precentral	-0.00308325	0.0180057	0.864037	0.99529
BioVU	musically active case status	engagement	ROC	putamen ROC	-0.0273917	0.0175403	0.118372	0.710231
BioVU	musically active case status	engagement	brain structure	putamen	0.000104819	0.0188053	0.995553	0.995553
BioVU	musically active case status	engagement	motor behaviour	reaction time	-0.0477082	0.0175602	0.006591	0.129772
BioVU	musically active case status	engagement	brain structure	stg	0.0102876	0.017661	0.560226	0.896362
BioVU	musically active case status	engagement	ROC	total brain ROC	0.00525078	0.0175929	0.765352	0.99529
BioVU	musically active case status	engagement	ROC	mean cortical thickness ROC	0.0128368	0.0175475	0.464446	0.8775
BioVU	musically active case status	engagement	motor behaviour	walking pace	0.0448644	0.0176032	0.0108143	0.129772
WLS	engagement	engagement	brain structure	accumbens	-0.0107048	0.0196602	0.586102	0.969897
WLS	practice	practice	brain structure	accumbens	0.00566257	0.0262134	0.828973	0.969897
WLS	engagement	engagement	ROC	accumbens ROC	0.011598	0.019215	0.546116	0.969897
WLS	practice	practice	ROC	accumbens ROC	-0.00267039	0.0256906	0.917214	0.969897
WLS	engagement	engagement	brain structure	caudate	0.0293551	0.0202066	0.146294	0.901134
WLS	practice	practice	brain structure	caudate	0.0398885	0.0270333	0.14007	0.901134
WLS	engagement	engagement	brain structure	cerebellum	0.0198993	0.0192126	0.300323	0.940834
WLS	practice	practice	brain structure	cerebellum	0.00187772	0.02564	0.94162	0.969897
WLS	engagement	engagement	ROC	cerebellum white matter ROC	-0.0112256	0.0191928	0.558623	0.969897
WLS	practice	practice	ROC	cerebellum white matter ROC	-0.0543183	0.0256998	0.034552	0.901134
WLS	engagement	engagement	ROC	cortical grey matter ROC	0.0108938	0.0192026	0.570505	0.969897
WLS	practice	practice	ROC	cortical grey matter ROC	0.0245023	0.0256586	0.339611	0.958786
WLS	engagement	engagement	motor behaviour	motor coordination difficulties in childhood	-0.00193583	0.0191107	0.919316	0.969897
WLS	practice	practice	motor behaviour	motor coordination difficulties in childhood	0.0074428	0.0254448	0.769898	0.969897
WLS	engagement	engagement	motor behaviour	Hand muscle weakness	-0.0287573	0.0199089	0.148614	0.901134
WLS	practice	practice	motor behaviour	Hand muscle weakness	-0.0382348	0.0265729	0.150189	0.901134
WLS	engagement	engagement	brain structure	insula	-0.0221118	0.0191735	0.24881	0.940834
WLS	practice	practice	brain structure	insula	-0.00717656	0.0255736	0.778999	0.969897
WLS	engagement	engagement	brain structure	ipg	0.03205	0.0194667	0.0996812	0.901134
WLS	practice	practice	brain structure	ipg	0.0131599	0.0259739	0.612393	0.969897
WLS	engagement	engagement	ROC	mean cortical thickness ROC	0.00732272	0.0192324	0.70339	0.969897
WLS	practice	practice	ROC	mean cortical thickness ROC	0.0168591	0.025704	0.511893	0.969897
WLS	engagement	engagement	brain structure	mtg	-0.00734196	0.0197638	0.710276	0.969897
WLS	practice	practice	brain structure	mtg	-0.00807305	0.0264204	0.759939	0.969897
WLS	engagement	engagement	ROC	pallidum ROC	-0.0210634	0.0191606	0.271634	0.940834
WLS	practice	practice	ROC	pallidum ROC	0.0218462	0.0255331	0.392218	0.969897
WLS	engagement	engagement	brain structure	pallidum	0.0133998	0.0194853	0.49165	0.969897
WLS	practice	practice	brain structure	pallidum	-0.00111873	0.0260037	0.965684	0.969897
WLS	engagement	engagement	motor behaviour	Parkinson's disease	-0.00289121	0.0195985	0.88272	0.969897
WLS	practice	practice	motor behaviour	Parkinson's disease	-0.00234815	0.0262074	0.928606	0.969897
WLS	engagement	engagement	brain structure	postcentral	0.0206637	0.0200455	0.302615	0.940834
WLS	practice	practice	brain structure	postcentral	0.0411567	0.0268048	0.12468	0.901134
WLS	engagement	engagement	brain structure	precentral	-0.0114071	0.0193993	0.55652	0.969897
WLS	practice	practice	brain structure	precentral	-0.00306174	0.0259029	0.905909	0.969897
WLS	engagement	engagement	ROC	putamen ROC	0.00212116	0.0191393	0.911753	0.969897
WLS	practice	practice	ROC	putamen ROC	0.0308199	0.0255513	0.227742	0.940834
WLS	engagement	engagement	brain structure	putamen	0.00611746	0.0203147	0.763312	0.969897
WLS	practice	practice	brain structure	putamen	0.00506476	0.0271408	0.851966	0.969897
WLS	engagement	engagement	motor behaviour	reaction time	-0.00189322	0.019127	0.921153	0.969897
WLS	practice	practice	motor behaviour	reaction time	-0.00303423	0.0255628	0.905515	0.969897
WLS	engagement	engagement	brain structure	stg	-0.000733961	0.0194492	0.969897	0.969897
WLS	practice	practice	brain structure	stg	0.00415315	0.0260097	0.873136	0.969897
WLS	engagement	engagement	ROC	total brain ROC	-0.00193884	0.0192615	0.919821	0.969897
WLS	practice	practice	ROC	total brain ROC	-0.0258829	0.0256858	0.313611	0.940834
WLS	engagement	engagement	brain structure	totalthickness	0.0299214	0.0192447	0.119997	0.901134
WLS	practice	practice	brain structure	totalthickness	0.0235145	0.0256643	0.359545	0.958786
WLS	engagement	engagement	motor behaviour	walking pace	0.026395	0.0191946	0.169091	0.901821
WLS	practice	practice	motor behaviour	walking pace	0.0317343	0.0256665	0.216305	0.940834
meta analysis	meta analysis	meta analysis	brain structure	accumbens	-0.00356558	0.00690464	0.605573	0.7679
meta analysis	meta analysis	meta analysis	ROC	accumbens ROC	0.00702589	0.00680251	0.30168	0.691519
meta analysis	meta analysis	meta analysis	brain structure	caudate	0.00875943	0.00714185	0.220013	0.660038
meta analysis	meta analysis	meta analysis	brain structure	cerebellum	0.0118106	0.00681617	0.083144	0.399091
meta analysis	meta analysis	meta analysis	ROC	cerebellum white matter ROC	-0.000719411	0.00681872	0.915975	0.9558
meta analysis	meta analysis	meta analysis	ROC	cortical grey matter ROC	0.00456568	0.00815181	0.575424	0.7679
meta analysis	meta analysis	meta analysis	motor behaviour	Hand muscle weakness	-0.0201637	0.00853328	0.0181304	0.140652
meta analysis	meta analysis	meta analysis	brain structure	insula	6.67099e-05	0.00681395	0.992189	0.992189
meta analysis	meta analysis	meta analysis	brain structure	ipg	0.0238421	0.010521	0.0234419	0.140652
meta analysis	meta analysis	meta analysis	ROC	mean cortical thickness ROC	0.00501375	0.0068161	0.461989	0.7679
meta analysis	meta analysis	meta analysis	motor behaviour	motor coordination difficulties in childhood	-0.00257197	0.00680398	0.705423	0.802681
meta analysis	meta analysis	meta analysis	brain structure	mtg	-0.00315234	0.00700463	0.652684	0.783221
meta analysis	meta analysis	meta analysis	brain structure	pallidum	-0.00683029	0.00690482	0.322562	0.691519
meta analysis	meta analysis	meta analysis	ROC	pallidum ROC	-0.00707211	0.0105635	0.503187	0.7679
meta analysis	meta analysis	meta analysis	motor behaviour	Parkinson's disease	0.00562507	0.0107199	0.599771	0.7679
meta analysis	meta analysis	meta analysis	brain structure	postcentral	0.0108831	0.00705109	0.122718	0.424326
meta analysis	meta analysis	meta analysis	brain structure	precentral	-0.005479	0.0069039	0.427423	0.7679
meta analysis	meta analysis	meta analysis	brain structure	putamen	0.00676269	0.00717263	0.345759	0.691519
meta analysis	meta analysis	meta analysis	ROC	putamen ROC	-0.00229533	0.00680234	0.735791	0.802681
meta analysis	meta analysis	meta analysis	motor behaviour	reaction time	-0.0181769	0.00680857	0.00759155	0.0910986
meta analysis	meta analysis	meta analysis	brain structure	stg	0.00351393	0.00684918	0.607921	0.7679
meta analysis	meta analysis	meta analysis	ROC	total brain ROC	0.00662656	0.0068349	0.332287	0.691519
meta analysis	meta analysis	meta analysis	brain structure	totalthickness	0.0118427	0.00769421	0.123762	0.424326
meta analysis	meta analysis	meta analysis	motor behaviour	walking pace	0.0385319	0.00680593	1.50042e-08	3.601e-07

## Sheet: Table 7
PGS model	cohort left out	beta	se	zval	pval	ci.lb	ci.ub	qFDR
hand muscle weakness	BioVU	-0.0219834	0.0104963	-2.09438	0.0362259	-0.0425558	-0.0014109	0.279633
hand muscle weakness	reaction time	-0.0312659	0.0104681	-2.98678	0.0028193	-0.051783	-0.0107488	0.0225544
hand muscle weakness	None	-0.0201637	0.00853328	-2.36295	0.0181304	-0.0368886	-0.00343875	0.140652
hand muscle weakness	OM	-0.0149198	0.00828601	-1.8006	0.0717661	-0.0311601	0.0013205	0.430597
hand muscle weakness	WLS	-0.0155201	0.00938578	-1.65358	0.0982128	-0.0339159	0.00287565	0.589277
motor coordination difficulties in childhood	BioVU	-0.00182329	0.00738376	-0.246932	0.804961	-0.0162952	0.0126486	0.919955
motor coordination difficulties in childhood	CLSA	-0.000603949	0.0100969	-0.0598152	0.952303	-0.0203935	0.0191856	0.978136
motor coordination difficulties in childhood	None	-0.00257197	0.00680398	-0.37801	0.705423	-0.0159075	0.0107636	0.802681
motor coordination difficulties in childhood	OM	-0.00339056	0.00719188	-0.471443	0.637324	-0.0174864	0.0107053	0.915859
motor coordination difficulties in childhood	WLS	-0.00356573	0.00759883	-0.469246	0.638893	-0.0184592	0.0113277	0.730164
Parkinson's disease	BioVU	-0.000510496	0.0109876	-0.0464611	0.962943	-0.0220458	0.0210248	0.962943
Parkinson's disease	CLSA	0.0155919	0.0105838	1.47319	0.1407	-0.00515192	0.0363357	0.482401
Parkinson's disease	None	0.00562507	0.0107199	0.52473	0.599771	-0.0153856	0.0266358	0.7679
Parkinson's disease	OM	-0.00329379	0.0107112	-0.307508	0.758457	-0.0242874	0.0176998	0.915859
Parkinson's disease	WLS	0.0141294	0.0159082	0.888179	0.374444	-0.0170502	0.0453089	0.730164
reaction time	BioVU	-0.0129605	0.00738152	-1.75581	0.0791212	-0.027428	0.00150698	0.316485
reaction time	CLSA	-0.014816	0.0127723	-1.16002	0.246042	-0.0398492	0.0102171	0.51947
reaction time	None	-0.0181769	0.00680857	-2.66972	0.00759155	-0.0315215	-0.00483239	0.0910986
reaction time	OM	-0.0199724	0.00801093	-2.49314	0.0126618	-0.0356735	-0.00427125	0.151942
reaction time	WLS	-0.022492	0.00982197	-2.28997	0.0220229	-0.0417427	-0.00324133	0.264275
walking pace	BioVU	0.0374189	0.00737982	5.07044	3.96903e-07	0.0229547	0.0518831	9.52566e-06
walking pace	CLSA	0.0410355	0.0101413	4.04638	5.20168e-05	0.0211589	0.0609121	0.0012484
walking pace	None	0.0385319	0.00680593	5.66152	1.50042e-08	0.0251925	0.0518713	3.601e-07
walking pace	OM	0.036091	0.00719356	5.01713	5.24489e-07	0.0219919	0.0501902	1.25877e-05
walking pace	WLS	0.0410244	0.00759049	5.40471	6.49147e-08	0.0261473	0.0559015	1.55795e-06
accumbens	BioVU	-0.00124765	0.00749515	-0.16646	0.867795	-0.0159379	0.0134426	0.946685
accumbens	CLSA	-0.0127475	0.010349	-1.23176	0.218038	-0.0330313	0.00753619	0.51947
accumbens	None	-0.00356558	0.00690464	-0.516403	0.605573	-0.0170984	0.00996727	0.7679
accumbens	OM	-0.00147457	0.00728234	-0.202485	0.839537	-0.0157477	0.0127985	0.915859
accumbens	WLS	-0.00477512	0.00877182	-0.54437	0.586187	-0.0219676	0.0124173	0.730164
accumbens ROC	BioVU	0.0080887	0.00737955	1.0961	0.273037	-0.00637496	0.0225524	0.655288
accumbens ROC	CLSA	0.00773248	0.0101364	0.762845	0.445556	-0.0121344	0.0275994	0.668333
accumbens ROC	None	0.00702589	0.00680251	1.03284	0.30168	-0.00630679	0.0203586	0.691519
accumbens ROC	OM	0.00554251	0.00718911	0.77096	0.440731	-0.00854788	0.0196329	0.915859
accumbens ROC	WLS	0.00715863	0.00758387	0.943928	0.345207	-0.00770549	0.0220227	0.730164
caudate	BioVU	0.0136379	0.00980808	1.39047	0.164386	-0.00558563	0.0328613	0.438362
caudate	CLSA	0.0187539	0.0105791	1.77274	0.0762715	-0.00198064	0.0394885	0.366103
caudate	None	0.00875943	0.00714185	1.22649	0.220013	-0.00523833	0.0227572	0.660038
caudate	OM	0.00862083	0.00818976	1.05264	0.292508	-0.0074308	0.0246725	0.877524
caudate	WLS	0.00284663	0.00773311	0.368109	0.712792	-0.01231	0.0180032	0.777592
cerebellum	BioVU	0.0118583	0.00739355	1.60387	0.108743	-0.00263282	0.0263494	0.364141
cerebellum	CLSA	0.00898994	0.0101415	0.886455	0.375372	-0.0108869	0.0288668	0.668333
cerebellum	None	0.0118106	0.00681617	1.73273	0.083144	-0.00154888	0.02517	0.399091
cerebellum	OM	0.0135424	0.00720536	1.87948	0.0601785	-0.00057989	0.0276646	0.430597
cerebellum	WLS	0.0114171	0.00760428	1.50141	0.13325	-0.00348698	0.0263212	0.593484
cerebellum white matter ROC	BioVU	-0.000769	0.0134822	-0.057038	0.954515	-0.0271937	0.0256557	0.962943
cerebellum white matter ROC	CLSA	0.00041235	0.0150464	0.0274053	0.978136	-0.029078	0.0299027	0.978136
cerebellum white matter ROC	None	-0.000719411	0.00681872	-0.105505	0.915975	-0.0140839	0.012645	0.9558
cerebellum white matter ROC	OM	-0.00493799	0.00723677	-0.682347	0.49502	-0.0191218	0.00924583	0.915859
cerebellum white matter ROC	WLS	0.00583369	0.00778512	0.749339	0.453653	-0.00942485	0.0210922	0.730164
cortical grey matter ROC	BioVU	0.00373949	0.00941404	0.397225	0.691201	-0.0147117	0.0221907	0.919955
cortical grey matter ROC	CLSA	0.0158337	0.0101539	1.55936	0.11891	-0.00406767	0.035735	0.475641
cortical grey matter ROC	None	0.00456568	0.00815181	0.560082	0.575424	-0.0114116	0.0205429	0.7679
cortical grey matter ROC	OM	0.00183425	0.00879071	0.208658	0.834715	-0.0153952	0.0190637	0.915859
cortical grey matter ROC	WLS	0.00118411	0.00958027	0.123599	0.901633	-0.0175929	0.0199611	0.901633
insula	BioVU	-0.00285684	0.00739549	-0.386295	0.699278	-0.0173517	0.0116381	0.919955
insula	CLSA	-0.00249291	0.0101114	-0.246544	0.805261	-0.0223109	0.0173251	0.975403
insula	None	6.67099e-05	0.00681395	0.0097902	0.992189	-0.0132884	0.0134218	0.992189
insula	OM	0.000434539	0.00720559	0.0603058	0.951912	-0.0136882	0.0145572	0.98953
insula	WLS	0.00419684	0.00760536	0.551827	0.581067	-0.0107094	0.0191031	0.730164
ipg	BioVU	0.0237945	0.0125647	1.89376	0.0582568	-0.000831829	0.0484209	0.279633
ipg	CLSA	0.0341699	0.0102819	3.32332	0.000889536	0.0140178	0.054322	0.0106744
ipg	None	0.0238421	0.010521	2.26615	0.0234419	0.00322142	0.0444628	0.140652
ipg	OM	0.0145306	0.0104975	1.3842	0.166297	-0.00604407	0.0351052	0.798227
ipg	WLS	0.0280651	0.0151155	1.8567	0.0633536	-0.00156086	0.057691	0.506829
mean cortical thickness ROC	BioVU	0.00362364	0.00739693	0.489884	0.624216	-0.0108741	0.0181214	0.919955
mean cortical thickness ROC	CLSA	0.0129506	0.0101603	1.27463	0.202441	-0.00696319	0.0328643	0.51947
mean cortical thickness ROC	None	0.00501375	0.0068161	0.735575	0.461989	-0.00834555	0.0183731	0.7679
mean cortical thickness ROC	OM	0.00359905	0.00719778	0.500022	0.61706	-0.0105083	0.0177064	0.915859
mean cortical thickness ROC	WLS	0.00361717	0.00760128	0.475863	0.634172	-0.0112811	0.0185154	0.730164
mtg	BioVU	-0.00406578	0.00759431	-0.535371	0.592393	-0.0189504	0.0108188	0.919955
mtg	CLSA	-0.00399238	0.0105685	-0.377761	0.705608	-0.0247063	0.0167216	0.940811
mtg	None	-0.00315234	0.00700463	-0.450036	0.652684	-0.0168812	0.0105765	0.783221
mtg	OM	-0.00284991	0.00735949	-0.387243	0.698576	-0.0172742	0.0115744	0.915859
mtg	WLS	-0.00206772	0.00781143	-0.264705	0.791237	-0.0173778	0.0132424	0.825639
pallidum	BioVU	-0.00577519	0.00748817	-0.771242	0.440564	-0.0204517	0.00890135	0.755252
pallidum	CLSA	-0.00794554	0.0103389	-0.768507	0.442186	-0.0282095	0.0123184	0.668333
pallidum	None	-0.00683029	0.00690482	-0.989206	0.322562	-0.0203635	0.00670291	0.691519
pallidum	OM	-0.00400372	0.00727914	-0.550027	0.582301	-0.0182706	0.0102631	0.915859
pallidum	WLS	-0.0104911	0.00770097	-1.36231	0.173099	-0.0255848	0.0046025	0.593484
pallidum ROC	BioVU	-0.0168958	0.00880433	-1.91904	0.0549799	-0.034152	0.000360349	0.279633
pallidum ROC	CLSA	0.00180618	0.0112518	0.160525	0.872468	-0.0202468	0.0238592	0.975403
pallidum ROC	None	-0.00707211	0.0105635	-0.669484	0.503187	-0.0277762	0.013632	0.7679
pallidum ROC	OM	-0.00556737	0.0131601	-0.42305	0.672259	-0.0313606	0.0202259	0.915859
pallidum ROC	WLS	-0.00793816	0.0137903	-0.575635	0.564862	-0.0349666	0.0190903	0.730164
postcentral	BioVU	0.0165967	0.00752959	2.20419	0.0275106	0.00183896	0.0313544	0.279633
postcentral	CLSA	0.0152482	0.0132985	1.1466	0.251545	-0.0108165	0.0413128	0.51947
postcentral	None	0.0108831	0.00705109	1.54347	0.122718	-0.00293676	0.024703	0.424326
postcentral	OM	0.00868026	0.0101457	0.855559	0.392242	-0.011205	0.0285655	0.915859
postcentral	WLS	0.00644285	0.00997704	0.645768	0.51843	-0.0131118	0.0259975	0.730164
precentral	BioVU	-0.00589192	0.00747523	-0.788193	0.430584	-0.0205431	0.00875925	0.755252
precentral	CLSA	-0.00804504	0.0104159	-0.772381	0.439889	-0.0284598	0.0123697	0.668333
precentral	None	-0.005479	0.0069039	-0.79361	0.427423	-0.0190104	0.00805239	0.7679
precentral	OM	-0.00448442	0.00725572	-0.618053	0.536541	-0.0187054	0.00973653	0.915859
precentral	WLS	-0.00475721	0.00770768	-0.617203	0.537101	-0.019864	0.0103496	0.730164
putamen	BioVU	0.00789615	0.00775919	1.01765	0.308844	-0.00731159	0.0231039	0.673841
putamen	CLSA	0.00151747	0.0109382	0.138732	0.889662	-0.0199209	0.0229559	0.975403
putamen	None	0.00676269	0.00717263	0.942847	0.345759	-0.0072954	0.0208208	0.691519
putamen	OM	0.00795816	0.00751903	1.0584	0.289873	-0.00677888	0.0226952	0.877524
putamen	WLS	0.00700977	0.00799183	0.877116	0.380423	-0.00865394	0.0226735	0.730164
putamen ROC	BioVU	0.00214728	0.0073799	0.290964	0.771079	-0.0123171	0.0166116	0.919955
putamen ROC	CLSA	-0.00428944	0.0111252	-0.385562	0.699821	-0.0260943	0.0175155	0.940811
putamen ROC	None	-0.00229533	0.00680234	-0.337433	0.735791	-0.0156277	0.011037	0.802681
putamen ROC	OM	-0.00190324	0.00724914	-0.262547	0.7929	-0.0161113	0.0123048	0.915859
putamen ROC	WLS	-0.00690921	0.00861232	-0.802247	0.42241	-0.023789	0.00997062	0.730164
stg	BioVU	0.00231482	0.00743073	0.31152	0.755405	-0.0122491	0.0168788	0.919955
stg	CLSA	0.0115182	0.0102201	1.12702	0.259735	-0.00851275	0.0315491	0.51947
